# Supplementary material for: Calorimetric evidence for two phase transitions in Ba1−xKxFe2As2 with fermion pairing and quadrupling states
Source: Nat Commun. 2023 Oct 23;14:6734. doi: 10.1038/s41467-023-42459-0 (PMC10593811; doi:10.1038/s41467-023-42459-0)
Supplement: Supplementary file 3 — Source Data [file 41467_2023_42459_MOESM3_ESM.zip]

Archive with 4 entries (4 files):
- Fig 1.xlsx
- Fig 2.xlsx
- Fig S1.xlsx
- Fig S2.xlsx
