# Supplementary material for: Calorimetric evidence for two phase transitions in Ba1−xKxFe2As2 with fermion pairing and quadrupling states
Source: Nat Commun. 2023 Oct 23;14:6734. doi: 10.1038/s41467-023-42459-0 (PMC10593811; doi:10.1038/s41467-023-42459-0)
Supplement: Supplementary file 3 — Source Data [file 41467_2023_42459_MOESM3_ESM.zip › Fig 1.xlsx]

## Sheet: Fig 1 (a)
Specific heat			Magnetic susceptibility
Temperature (K)	∆Cel/T (mJ/mol K^2)		ZFC		FC
13.99093	-0.06484		Temperature (K)	Chi	Temperature (K)	Chi
14.09282	1.79267		13.83484	-1.05898	20.96735	-0.01087
14.19264	1.66834		14.04303	-1.06719	20.76305	-0.0089
14.29523	3.68471		14.22959	-1.05208	20.55931	-0.00187
14.39727	6.270101		14.43068	-1.05703	20.35949	0.00109
14.49703	9.56286		14.63149	-1.04941	20.1642	-0.00549
14.59851	9.76414		14.83907	-1.04852	19.96851	-0.01055
14.69713	11.97563		15.03733	-1.04984	19.76918	0.0111
14.79692	13.33412		15.22716	-1.04956	19.56475	-0.00224
14.89806	14.89585		15.43017	-1.03515	19.36785	-0.01532
14.99935	15.67559		15.64078	-1.03275	19.17169	-0.01537
15.10099	17.26938		15.83568	-1.03333	18.96051	-0.01713
15.20185	18.33085		16.03334	-1.02049	18.76542	-0.01523
15.30399	20.15821		16.23663	-1.01037	18.56054	-0.0206
15.40433	21.27884		16.43913	-0.98843	18.36617	-0.0424
15.50372	23.43563		16.63785	-0.9118	18.16283	-0.05233
15.60417	24.99752		16.83682	-0.78565	17.97422	-0.0752
15.70482	26.06573		17.0363	-0.66268	17.77049	-0.11373
15.80553	27.62615		17.30666	-0.46108	17.56784	-0.14838
15.90803	28.61217		17.43613	-0.37728	17.37139	-0.19263
16.00786	31.2457		17.63325	-0.2435	17.16364	-0.23858
16.11029	32.42592		17.83749	-0.16683	16.967	-0.29144
16.20933	33.79458		18.03889	-0.10399	16.76769	-0.33304
16.31032	35.85531		18.23602	-0.07133	16.56902	-0.35306
16.41034	37.23174		18.4367	-0.04862	16.35814	-0.3748
16.51178	38.3259		18.6464	-0.03369	16.16249	-0.38444
16.61291	39.2358		18.84618	-0.01987	15.95675	-0.39877
16.71198	41.52721		19.03359	-0.01646	15.76709	-0.40745
16.81544	43.56901		19.2392	-0.01923	15.55363	-0.40851
16.91491	44.10801		19.43848	-0.01069	15.36337	-0.42392
17.01704	44.19328		19.63105	-0.00873	15.15856	-0.42861
17.11649	43.76961		19.83755	-0.01495	14.95595	-0.43041
17.21741	41.55928		20.02937	-0.00915	14.76524	-0.43551
17.31687	39.66212		20.24154	0.00791	14.55507	-0.44206
17.41668	37.5729		20.43749	-0.01182	14.36437	-0.44179
17.51757	34.42363		20.64159	0.00432	14.16776	-0.44069
17.61811	31.18358		20.83546	-0.00627	13.95182	-0.45384
17.71995	27.79031		21.02586	-0.00286
17.82204	24.91219
17.92293	21.16846
18.0235	18.91502
18.12516	14.09233
18.22569	13.80109
18.32066	4.94348
18.42183	2.15968
18.52224	1.03215
18.6235	-0.26536
18.72519	-1.01151
18.82878	-0.04401
18.92802	-1.51245
19.02929	-3.21857
19.13283	2.64524
19.23263	0.9301
19.33215	2.496801
19.4331	1.30067
19.53357	1.36686
19.63448	0.1686
19.73435	-0.24876
19.83632	-0.68804
19.93668	-0.31434
20.04005	-1.07603
20.14025	-2.91286
20.6375	-0.30384
21.03971	0.63406

## Sheet: Fig 1 (b)
Specific heat			Magnetic susceptibility
Temperature (K)	∆Cel/T (mJ/mol K^2)		ZFC		FC
8.95193	13.24366		Temperature (K)	Chi	Temperature (K)	Chi
9.05135	16.08108		8.90581	-0.95089	16.08094	-0.00654
9.15345	15.73236		9.0088	-0.96291	15.98076	-0.02037
9.25388	17.69921		9.10556	-0.95526	15.88044	0.00945
9.35384	19.30778		9.206502	-0.9624	15.78415	-0.01595
9.45592	14.67631		9.30239	-0.94753	15.68155	-0.00422
9.55686	19.63112		9.407399	-0.95185	15.58285	-0.00688
9.63228	22.03336		9.51058	-0.94932	15.48608	-0.00971
9.75817	20.45265		9.60561	-0.95747	15.37764	-0.00158
9.85886	22.4336		9.70627	-0.95821	15.27731	-0.009
9.95984	24.24719		9.80195	-0.95771	15.18148	0.00383
10.06139	24.1649		9.904101	-0.95179	15.08639	-0.0059
10.17801	23.75482		10.0098	-0.95574	14.98257	0.00508
10.28163	26.55911		10.10469	-0.95011	14.88578	0.00209
10.38658	28.8909		10.20568	-0.93981	14.78354	0.00486
10.48724	24.88372		10.30781	-0.9546	14.68052	0.01549
10.58678	26.17359		10.40353	-0.93628	14.58052	0.00559
10.68797	27.38958		10.50589	-0.93702	14.4844	0.00262
10.78996	29.27508		10.60576	-0.94364	14.38255	0.00523
10.89022	30.55767		10.70558	-0.92754	14.28316	0.01306
10.99157	32.50573		10.80785	-0.93568	14.18669	-7.4058E-4
11.09178	35.38886		10.90443	-0.93311	14.07911	0.01511
11.18955	35.52114		11.00488	-0.93093	13.98479	0.01062
11.29178	36.30032		11.11658	-0.90996	13.88211	-0.0021
11.39111	36.51412		11.21044	-0.91362	13.7847	-0.02406
11.49364	40.10943		11.30311	-0.91022	13.68349	-1.84019E-4
11.59392	40.05189		11.40452	-0.90978	13.58626	0.00564
11.69266	41.46614		11.50559	-0.90348	13.48341	0.00386
11.79327	41.90015		11.60357	-0.90686	13.38158	-0.00219
11.89335	43.08158		11.70565	-0.89786	13.28199	0.00988
11.99488	45.7318		11.80431	-0.88605	13.18052	0.01273
12.09695	44.986		11.90289	-0.86515	13.08076	3.43134E-5
12.19781	46.40209		12.00451	-0.8357	12.98175	-0.02207
12.29726	47.67237		12.1116	-0.76176	12.88099	-0.05707
12.39806	47.73593		12.21165	-0.69302	12.77839	-0.10194
12.49893	48.5892		12.31422	-0.59933	12.68118	-0.13335
12.59987	50.36656		12.41076	-0.49688	12.58154	-0.17076
12.70107	48.718		12.51341	-0.39163	12.47955	-0.22716
12.80276	47.47414		12.60999	-0.28941	12.38379	-0.25817
12.90368	45.64634		12.70678	-0.19335	12.28857	-0.29716
13.00324	43.17316		12.81342	-0.12444	12.17832	-0.32913
13.1033	41.62788		12.90905	-0.08512	12.08405	-0.37435
13.20528	42.60621		13.00951	0.03585	11.81299	-0.44984
13.30803	42.83511		13.11335	-0.01115	11.60699	-0.49304
13.4087	38.91684		13.22499	-0.00474	11.57574	-0.5054
13.5095	36.59618		13.31157	-2.11378E-4	11.56872	-0.5173
13.61017	34.94607		13.41282	-0.0044	11.54778	-0.51724
13.70989	28.93667		13.50627	7.95457E-5	11.47525	-0.53926
13.81023	23.70196		13.61218	0.01523	11.37474	-0.56171
13.91116	18.18716		13.70919	-0.01051	11.27671	-0.58696
14.01285	13.25503		13.81155	0.00302	11.17767	-0.5814
14.11378	7.39182		13.91131	-6.697E-4	11.07876	-0.61063
14.21388	2.11181		14.0107	0.00797	10.97454	-0.61379
14.31509	1.49508		14.10997	0.01405	10.87527	-0.6222
14.41448	0.61217		14.20932	0.00402	10.77518	-0.64584
14.51493	-0.55493		14.31504	-0.01987	10.67714	-0.64357
14.61547	-0.20722		14.40765	-0.00318	10.57582	-0.63688
14.7159	-0.30801		14.51516	0.00164	10.47198	-0.65911
14.81781	0.08731		14.61527	-5.16573E-4	10.37379	-0.64522
14.91918	1.58761		14.70916	0.00418	10.27157	-0.66499
15.01951	-0.37688		14.81223	-0.00625	10.16587	-0.67511
15.12064	-0.93082		14.90987	-0.00585	10.0709	-0.67755
15.22039	0.56838		15.00788	-0.00181	9.97591	-0.67656
15.32145	0.03103		15.11035	-0.01509	9.87229	-0.68977
15.42226	-1.1502		15.21466	0.01729	9.75485	-0.68221
15.52351	-0.60771		15.31497	0.01553	9.69141	-0.68549
15.62481	4.13804		15.40971	-5.53956E-4	9.57478	-0.70382
15.73031	-1.25981		15.5103	-0.00169	9.47299	-0.69361
15.82693	-1.52643		15.61616	0.0046	9.37078	-0.69512
15.92724	-1.11276		15.70918	-0.00964	9.27708	-0.70844
16.02834	0.09893		15.80707	0.01404	9.16812	-0.70502
			15.91532	0.00254	9.06971	-0.71655
			16.01329	0.01193	8.97368	-0.71269

## Sheet: Fig 1 (c)
Specific heat			Magnetic susceptibility
Temperature (K)	∆Cel/T (mJ/mol K^2)		ZFC		FC
8.92948	21.09116		Temperature (K)	Chi	Temperature (K)	Chi
9.02981	20.58882		8.94477	-1.18281	15.99727	0.01252
9.13082	21.54352		9.02624	-1.18148	15.85645	0.01293
9.23071	23.8311		9.13751	-1.1819	15.75497	0.0137
9.33232	25.94		9.242502	-1.17951	15.65277	0.01196
9.432303	25.50374		9.32542	-1.17742	15.457	0.01032
9.53334	25.23933		9.43951	-1.17774	15.35491	0.01063
9.63351	26.97096		9.52417	-1.17802	15.25597	0.01268
9.73378	29.33043		9.63459	-1.17391	15.15508	0.00959
9.83487	30.96849		9.72324	-1.17534	15.05595	0.01107
9.93536	31.02101		9.84256	-1.17199	14.96371	0.01213
10.03628	32.8009		9.93317	-1.17399	14.859	0.01252
10.15183	33.22584		10.0418	-1.17109	14.75478	0.01257
10.256702	35.31498		10.12673	-1.16848	14.65738	0.01247
10.36258	37.49105		10.24481	-1.16896	14.56145	0.01161
10.46737	37.86769		10.32897	-1.16421	14.45326	0.01061
10.57065	38.26226		10.43771	-1.16267	14.35511	0.01145
10.67203	38.62521		10.52818	-1.16043	14.25943	0.01005
10.87355	40.83923		10.63535	-1.15911	14.15087	0.01196
10.97574	41.37365		10.73891	-1.15778	13.93657	0.01117
11.07584	41.59949		10.94937	-1.14501	13.86504	0.00991
11.17578	42.63545		11.01982	-1.14375	13.79666	0.01257
11.27831	44.33777		11.08741	-1.13808	13.72444	0.01173
11.37669	43.1042		11.1508	-1.1343	13.65586	0.01006
11.47848	46.60911		11.35034	-1.10666	13.55524	0.01133
11.57887	46.52438		11.41969	-1.09084	13.45606	0.0111
11.67949	46.53262		11.48446	-1.06873	13.35385	0.01103
11.78137	48.89244		11.55017	-1.04372	13.25667	0.01405
11.879395	44.92187		11.63265	-0.99298	13.15707	0.01186
11.97938	42.02324		11.73511	-0.8962	13.06611	0.01318
12.08271	38.89093		11.83687	-0.75204	12.95186	0.01054
12.18507	37.82778		11.93625	-0.535	12.85196	0.01197
12.28778	37.00743		12.0287	-0.29544	12.75089	0.01053
12.38533	33.82044		12.14911	-0.0972	12.65858	0.00987
12.48677	32.29555		12.24661	-0.04586	12.56059	0.01067
12.58805	29.86845		12.34525	-0.02567	12.45956	0.00817
12.68856	27.09546		12.44337	-0.0082	12.35091	0.00341
12.79067	22.17868		12.54107	-0.00133	12.25478	-0.0033
12.89073	17.79856		12.64211	0.00844	12.15978	-0.01117
12.99104	15.10456		12.73479	0.0098	12.05823	-0.02935
13.09169	12.50838		12.84339	0.00967	11.80588	-0.13087
13.19175	7.83886		12.94177	0.0104	11.60137	-0.18394
13.29287	5.59219		13.04206	0.01313	11.54187	-0.2033
13.39312	5.62306		13.14046	0.01437	11.484	-0.21786
13.4948	3.37077		13.24429	0.01108	11.42583	-0.23035
13.59521	2.58548		13.34251	0.0125	11.36732	-0.24521
13.69676	3.43013		13.44147	0.01462	11.30897	-0.2565
13.79774	1.99644		13.53874	0.01399	11.14187	-0.2871
13.89737	3.53876		13.64255	0.01356	11.09236	-0.29429
13.99799	3.15224		13.73765	0.01375	11.03655	-0.30496
14.0991	2.03207		13.84015	0.0142	10.86911	-0.32751
14.19983	1.80606		13.94271	0.01239	10.81222	-0.33508
14.30155	2.00889		14.04339	0.01272	10.75139	-0.34235
14.40248	2.91526		14.24211	0.01314	10.64405	-0.35385
14.50263	3.48266		14.3423	0.014	10.54611	-0.36287
14.60299	3.12443		14.44268	0.01127	10.44584	-0.3712
14.70299	3.46149		14.53783	0.01086	10.34509	-0.38164
14.80428	2.18974		14.64283	0.01107	10.24251	-0.38655
14.90471	3.0114		14.74178	0.01133	10.17348	-0.39437
15.00616	4.76762		14.84278	0.01141	10.04572	-0.40331
15.10766	5.08534		15.05907	0.01228	9.93803	-0.4098
15.6126	5.74526		15.1267	0.01264	9.87659	-0.41152
16.1116	5.91906		15.19068	0.01274	9.74246	-0.41711
			15.38301	0.01144	9.64228	-0.42284
			15.45398	0.01101	9.57146	-0.42758
			15.58392	0.01158	9.43795	-0.43342
			15.64575	0.01025	9.24144	-0.44189
			15.73883	0.01085	9.17545	-0.44544
			15.8467	0.01109	9.045	-0.45163
			15.94091	0.01522	8.94051	-0.45468
			15.99903	0.01224

## Sheet: Fig 1 (d)
Specific heat			Magnetic susceptibility
Temperature (K)	∆Cel/T (mJ/mol K^2)		ZFC		FC
8.93937	26.50508		Temperature (K)	Chi	Temperature (K)	Chi
9.04062	27.27241		8.92217	-0.91269	15.99903	-7.82851E-4
9.14135	25.85276		9.0351	-0.90469	15.86132	-7.85911E-4
9.24152	25.50108		9.14236	-0.89597	15.7513	-8.01482E-4
9.342602	26.31348		9.74159	-0.81596	15.65891	-7.97848E-4
9.44335	25.86372		9.826697	-0.797	15.55789	-8.04039E-4
9.54444	29.61244		9.94228	-0.77325	15.45726	-8.1775E-4
9.64439	34.83203		10.02652	-0.74964	15.09583	-8.15907E-4
9.74529	33.58732		10.14218	-0.72188	15.02484	-7.99062E-4
9.84586	30.47316		10.42872	-0.63206	14.83572	-8.02683E-4
9.94775	31.00732		10.53891	-0.59501	14.76579	-8.09305E-4
10.04834	34.73548		10.62651	-0.56041	14.69227	-8.1352E-4
10.16143	37.18946		10.73744	-0.51805	14.62364	-8.11405E-4
10.26706	40.1009		10.83656	-0.47845	14.55219	-7.96427E-4
10.37057	41.1441		10.93738	-0.43656	14.45565	-8.18387E-4
10.47543	41.36539		11.03698	-0.38505	14.17027	-8.01534E-4
10.57719	40.81817		11.18924	-0.32283	14.09961	-8.06057E-4
10.67846	39.6752		11.26491	-0.25422	14.03042	-8.13586E-4
10.77202	44.0248		11.33566	-0.26653	13.77299	-8.06661E-4
10.87808	59.58739		11.43896	-0.22868	13.59456	-7.89339E-4
10.98009	51.9708		11.53216	-0.19122	13.53393	-8.04142E-4
11.08105	52.77785		11.63918	-0.15357	13.35419	-7.97081E-4
11.18162	52.49695		11.79281	-0.09747	13.05989	-8.47048E-4
11.28324	56.80188		11.87141	-0.07728	12.98971	-8.40937E-4
11.38276	56.53241		12.01963	-0.0553	12.92134	-8.45148E-4
11.48338	59.1101		12.21307	-0.00369	12.85287	-8.30861E-4
11.58473	61.07673		12.28259	-0.00268	12.78266	-8.78885E-4
11.68526	61.26191		12.35103	-0.00218	12.71651	-8.65581E-4
11.78527	62.28134		12.44695	-0.00174	12.64499	-9.02988E-4
11.88585	61.20225		12.53881	-0.0015	12.57442	-8.95537E-4
11.98578	65.74061		12.64553	-0.00109	12.50811	-9.23791E-4
12.08876	59.02164		12.74261	-0.00113	11.72462	-0.01265
12.18969	54.606		13.02801	-8.88783E-4	11.59879	-0.0127
12.29051	43.08465		13.09132	-8.66693E-4	11.54149	-0.01275
12.39089	28.98998		13.16199	-8.41809E-4	11.48366	-0.0128
12.49187	18.54358		13.24321	-8.18955E-4	11.42592	-0.01282
12.59072	15.23902		13.52665	-8.12788E-4	11.37177	-0.01283
12.69209	13.98424		13.59794	-8.07368E-4	11.31519	-0.01284
12.79223	8.0944		13.66865	-8.09546E-4	11.25271	-0.01284
12.89317	6.12646		13.74094	-8.04854E-4	11.19229	-0.01289
12.99431	2.32907		13.97161	-8.19133E-4	11.13167	-0.0129
13.09513	-1.10908		14.03605	-8.01598E-4	11.0767	-0.0129
13.19499	-0.54325		14.10802	-8.42929E-4	11.01603	-0.01293
13.2946	-5.59909		14.17789	-8.21466E-4	10.96049	-0.01294
13.39603	-4.95401		14.37102	-8.50521E-4	10.89956	-0.01295
13.49611	-4.62189		14.68656	-8.06082E-4	10.83205	-0.01295
13.59768	-4.53063		14.75027	-8.16026E-4	10.76796	-0.01297
13.69817	-8.25826		15.06038	-8.0697E-4	10.65047	-0.01302
13.79902	0.32084		15.12671	-8.01764E-4	10.54283	-0.01301
13.8995	0.15775		15.19596	-8.31417E-4	10.44744	-0.01302
13.99873	0.21597		15.26183	-8.13387E-4	10.34935	-0.01303
14.09889	0.32628		15.33228	-8.32589E-4	10.24306	-0.01304
14.20016	-0.33172		15.40091	-8.36312E-4	10.1727	-0.01305
14.30081	-1.36024		15.46984	-7.84815E-4	10.05056	-0.01306
14.40181	1.38359		15.54407	-8.30657E-4	9.94101	-0.01307
14.50213	-2.4752		15.64604	-8.01478E-4	9.87738	-0.01308
14.60247	0.58304		15.74534	-8.11751E-4	9.74433	-0.0131
14.70356	-0.92202		15.99815	-8.17601E-4	9.64196	-0.0131
14.80248	-2.30036				9.54712	-0.0131
14.90383	0.21295				9.47599	-0.0131
15.00412	-1.54357				9.344299	-0.01311
15.10476	0.97093				9.24443	-0.01312
15.60848	3.37857				9.15085	-0.01312
16.11506	-0.14399				9.0523	-0.01311
					8.94279	-0.01317

## Sheet: Fig 1 (e)
Specific heat			Magnetic susceptibility
Temperature (K)	∆Cel/T (mJ/mol K^2)		ZFC		FC
16.14418	-0.10648		Temperature (K)	Chi	Temperature (K)	Chi
16.14031	-3.86351		9.05889	-0.92992	15.99702	0.08751
16.13235	-1.76984		9.08109	-0.92429	15.8799	0.01371
16.12534	-3.69168		9.1342	-0.92575	15.77923	3.91572E-4
16.1098	-4.46089		9.21407	-0.92233	15.68158	0.02723
16.10104	-3.99003		9.31382	-0.92227	15.57929	0.03987
16.09195	-2.72778		9.41549	-0.91397	15.47832	0.01263
16.08227	-3.58472		9.51333	-0.90252	15.30278	0.00976
16.07058	1.27061		9.69626	-0.90656	15.26379	0.029
16.06122	-2.11965		9.73648	-0.90133	15.17894	0.01533
16.04886	-3.57212		9.80531	-0.90042	15.07956	0.0216
16.03696	0.67759		9.91999	-0.90092	14.97956	0.01598
16.02567	2.17421		10.01791	-0.88119	14.88106	0.01063
16.01267	1.73117		10.11672	-0.86806	14.78214	0.02067
15.99943	0.86538		10.21708	-0.86266	14.6818	0.01748
15.98564	-0.42217		10.31388	-0.85361	14.58222	0.01032
15.97009	-2.15863		10.41474	-0.81485	14.48073	0.01475
15.95514	2.44181		10.50676	-0.79352	14.23512	0.02361
15.93967	-1.07107		10.62443	-0.74652	14.17894	0.02855
15.92439	-0.63243		10.71423	-0.70068	14.08285	0.01382
15.90775	-2.2478		10.81916	-0.66423	13.9792	0.03652
15.89175	1.54244		10.91756	-0.6166	13.88042	0.03125
15.87582	-2.38159		11.01301	-0.585	13.77919	-0.00871
15.85645	-4.378		11.11593	-0.48909	13.67328	0.00964
15.84022	1.71438		11.28351	-0.35997	13.50151	-0.00802
15.82216	-1.98197		11.32286	-0.31667	13.46261	0.00786
15.80199	-0.13809		11.40573	-0.28985	13.3785	0.01845
15.78249	3.18014		11.51591	-0.19938	13.28148	0.03162
15.76348	-2.09084		11.61506	-0.13728	13.17924	0.01395
15.74392	-0.99551		11.71755	-0.08993	13.07866	0.01156
15.72343	2.17882		11.81631	-0.04262	12.98381	0.01999
15.7032	-2.86828		11.99269	0.0051	12.87821	0.01391
15.68293	1.04341		12.08822	0.01061	12.77973	0.01269
15.66236	1.1726		12.12823	-0.01489	12.68237	0.01829
15.64084	2.34087		12.21691	0.00148	12.57551	0.02059
15.61996	2.76514		12.32273	0.01363	12.47831	0.03733
15.59812	-1.24142		12.41713	0.0086	12.37601	-0.02736
15.57603	0.91749		12.52044	0.04715	12.28441	0.00828
15.55395	0.83329		12.61786	0.01605	12.17844	-0.00793
15.53194	1.55406		12.79312	0.02678	12.0809	0.00605
15.50814	0.31043		12.83092	0.01747	11.88573	-0.00443
15.48688	0.51133		12.91481	0.01776	11.69012	-0.01468
15.44013	1.99212		13.02233	0.01093	11.62558	-0.02115
15.4169	3.60858		13.11649	0.02845	11.59453	-0.05262
15.39505	0.13817		13.3746	0.01425	11.55531	-0.04566
15.37243	2.45987		13.40773	0.00799	11.41299	-0.08212
15.34942	1.94139		13.44843	0.0162	11.38006	-0.10104
15.32373	0.99507		13.52136	0.01231	11.27897	-0.12117
15.30114	-0.02208		13.61875	0.02961	11.1775	-0.13536
15.27638	2.17646		13.71881	0.00842	11.07562	-0.14587
15.25208	1.67774		13.82181	0.01019	10.97411	-0.18407
15.2287	2.91762		13.91768	0.02552	10.87786	-0.20618
15.20454	1.51924		14.01797	0.02003	10.77483	-0.21707
15.1802	2.27382		14.27735	0.01398	10.67979	-0.25087
15.1552	2.04613		14.31345	0.01498	10.57665	-0.25341
15.13024	2.01448		14.35381	0.03674	10.47322	-0.26878
15.10531	2.26924		14.4208	-0.01741	10.30457	-0.29584
15.07837	3.07269		14.52175	0.01093	10.27121	-0.30111
15.05241	0.77333		14.6214	0.01629	10.16932	-0.32207
15.02681	3.56028		14.71938	0.01148	10.0716	-0.33798
15.00151	-0.00449		14.81901	0.0184	9.97336	-0.33252
14.92285	1.74846		14.91715	0.0114	9.871	-0.34148
14.89648	2.10524		15.01838	0.03065	9.77393	-0.32651
14.8698	1.84858		15.11986	0.01862	9.67519	-0.35939
14.84349	1.758302		15.21453	0.02786	9.57591	-0.3604
14.81649	0.55581		15.31371	0.0196	9.47255	-0.36441
14.7885	0.99973		15.41858	0.01753	9.37479	-0.37752
14.76199	3.37749		15.52012	0.01979	9.27023	-0.38515
14.7349	-1.22034		15.61749	0.01791	9.16795	-0.38256
14.70807	0.11168		15.71959	0.0138	9.06916	-0.39959
14.68111	1.31495		15.81771	0.00907	8.97397	-0.39403
14.65495	0.41259		15.91922	0.02295
14.62799	-0.23906		15.99739	0.009
14.60074	0.61517
14.57372	-1.70967
14.54696	-0.03435
14.51937	0.92224
14.49237	-0.71038
14.46518	-0.87998
14.43859	1.41115
14.4104	0.72503
14.38361	-0.02283
14.35636	-0.22006
14.33058	1.45945
14.30435	-0.15057
14.24645	1.47341
14.21644	-0.1192
14.18575	1.46418
14.1563	2.22087
14.12371	1.18061
14.09382	1.50392
14.06425	1.97598
14.03206	0.35626
14.00153	3.70893
13.97044	1.90397
13.93993	2.86078
13.9089	2.30884
13.87901	2.54394
13.84799	3.56648
13.81662	2.1856
13.78621	1.46676
13.75735	3.43475
13.72931	4.71903
13.70214	2.45849
13.67448	0.8187
13.6463	2.24032
13.61953	2.50337
13.5934	3.868
13.56519	3.65428
13.53871	2.764101
13.51187	5.15127
13.48473	4.31418
13.45753	3.01668
13.43087	1.97354
13.4011	4.40716
13.37115	2.973
13.34227	6.16962
13.31556	6.87972
13.28495	4.52539
13.25558	5.80777
13.22634	6.734696
13.19782	7.36161
13.16827	7.62185
13.13741	6.13208
13.10753	9.07586
13.07682	9.04766
13.04392	10.05041
13.01176	10.14246
12.97844	10.53998
12.94318	11.86147
12.90655	12.50274
12.86625	14.10845
12.82428	14.02987
12.78039	12.15245
12.73462	14.31462
12.68387	15.28852
12.63406	14.87419
12.58374	16.33567
12.534	19.23764
12.48722	19.24563
12.43723	21.78182
12.38661	21.3664
12.33612	22.902
12.28771	25.46501
12.23542	24.70904
12.18553	25.45351
12.13543	27.17693
12.08689	25.81023
12.03715	24.96456
11.98783	28.17418
11.94178	27.45735
11.89778	28.75151
11.85349	29.0677
11.81229	28.59337
11.76957	30.19788
11.72796	29.3149
11.68784	29.48671
11.64803	30.22862
11.60826	29.10642
11.56953	29.5692
11.53152	30.13391
11.49106	31.15667
11.45083	30.22142
11.42396	33.40718
11.41181	33.15802
11.39174	33.74174
11.37358	31.83542
11.36091	31.32596
11.33587	31.52936
11.32408	29.82078
11.29867	30.43019
11.27695	31.52321
11.26121	31.09371
11.22491	30.2211
11.22435	29.78245
11.1857	30.09488
11.16881	29.18595
11.14704	29.8848
11.11147	31.96001
11.10954	29.22876
11.073	31.48102
11.0554	28.0029
11.03477	30.48466
11.00239	28.89948
10.99919	29.57311
10.96406	29.72049
10.95095	27.3402
10.92977	30.65919
10.89828	27.35076
10.89534	29.15871
10.86058	28.57277
10.84515	28.1458
10.82624	29.28666
10.79422	27.33333
10.79082	28.77978
10.75653	26.83892
10.74654	28.14352
10.72121	28.10645
10.69968	26.13431
10.68783	26.8641
10.65798	27.08202
10.65345	27.42961
10.61971	29.69104
10.61875	27.85955
10.58724	27.74639
10.57538	26.11442
10.55489	28.12792
10.53707	26.26967
10.52304	26.72842
10.50527	25.60841
10.49079	27.46514
10.47477	27.09097
10.45976	24.4672
10.44747	26.42134
10.42734	25.8344
10.42461	28.0065
10.40411	25.8558
10.39683	26.97398
10.38571	27.8551
10.36877	27.63594
10.36546	25.74863
10.35264	28.39128
10.33751	27.10739
10.33518	25.20142
10.32391	26.61432
10.30946	25.94705
10.30391	25.29193
10.29713	26.75957
10.28455	26.43661
10.27233	27.01668
10.26991	24.00241
10.25926	26.44256
10.24665	26.81958
10.23652	24.13986
10.23433	25.30097
10.22159	25.78007
10.20907	25.25484
10.20006	23.93368
10.19606	25.25861
10.18217	25.91866
10.16884	26.25801
10.16596	23.27185
10.15545	26.35828
10.14201	26.44928
10.13359	24.08642
10.1293	23.90646
10.11567	25.76061
10.10245	24.33691
10.10059	22.18155
10.08834	25.68959
10.07343	23.51693
10.06706	22.34535
10.05772	24.1289
10.03981	25.22142
10.03101	21.18469
10.02544	24.10798
10.01091	23.59729
9.99607	22.72212
9.99542	21.89415
9.98112	23.73876
9.96751	23.51041
9.961	21.12071
9.95233	22.52087
9.93662	22.07088
9.92651	20.47757
9.91993	21.50872
9.90323	21.97647
9.89061	20.84886
9.88724	22.05089
9.86692	19.75469
9.85721	19.66317
9.84742	22.60304
9.82841	21.92205
9.82221	19.85581
9.80749	20.97576
9.78572	19.50464
9.78337	21.55767
9.75781	22.03559
9.74762	20.31173
9.73381	21.31428
9.71221	18.35868
9.70996	19.91956
9.68458	20.80245
9.67498	18.6974
9.66011	19.08825
9.63713	17.48647
9.63493	19.91648
9.60979	17.99351
9.60098	18.13355
9.58555	19.19372
9.56532	19.24077
9.56111	18.28712
9.53519	16.6269
9.53371	17.32371
9.51161	17.66385
9.49818	16.01685
9.48717	18.15597
9.46539	16.38964
9.46281	17.99643
9.43924	17.29187
9.43256	16.26243
9.41488	17.52138
9.40131	16.51605
9.39024	18.10556
9.36767	15.7421
9.36673	17.08903
9.34089	17.00408
9.33271	15.25139
9.31732	15.39794
9.29971	15.59459
9.29461	15.93621
9.26846	14.53558
9.26785	14.82653
9.24224	16.66602
9.23734	14.5839
9.21756	15.93851
9.20855	14.91997
9.19294	14.40961
9.18127	14.78858
9.16426	14.25307
9.15249	13.45367
9.13743	13.34305
9.1246	14.02246
9.11163	14.0943
9.09647	12.93519
9.08568	14.06793
9.06446	12.64683
9.06039	13.84948
9.03372	14.21539
9.03353	13.43878
9.0074	12.75477
9.00315	12.65054

## Sheet: Fig 1 (f)
Specific heat			Magnetic susceptibility
Temperature (K)	∆Cel/T (mJ/mol K^2)		ZFC		FC
2.42729	8.86261		Temperature (K)	Chi	Temperature (K)	Chi
2.52559	10.19834		2.51624	-0.89117	8.0792	-0.0037
2.62341	10.51539		2.61234	-0.88755	7.97314	0.00126
2.72125	12.0711		2.71109	-0.88426	7.87093	3.61715E-4
2.82075	13.44433		2.81409	-0.88256	7.78103	0.00416
2.91965	14.78105		2.91099	-0.88118	7.68301	0.00226
3.01967	15.70882		3.01375	-0.8789	7.57471	0.00127
3.1192	18.60136		3.11292	-0.87822	7.48287	0.00102
3.22124	20.22		3.21128	-0.87026	7.37629	-0.00298
3.32139	20.65115		3.31277	-0.86861	7.27859	1.38853E-4
3.42114	23.63158		3.407701	-0.86044	7.1774	-2.69675E-4
3.52111	23.2687		3.51404	-0.85392	7.07681	-2.17757E-4
3.62071	24.79203		3.61246	-0.84039	6.97708	-6.91478E-4
3.72107	25.33157		3.71176	-0.82405	6.87898	0.00582
3.82068	26.94485		3.81241	-0.79738	6.77672	9.17827E-4
3.92079	32.33506		3.91273	-0.76567	6.68124	-0.00305
4.02108	28.20695		4.00732	-0.73937	6.57915	-9.15327E-4
4.12141	28.46731		4.10919	-0.68636	6.46683	-8.65972E-4
4.22190	28.61007		4.21555	-0.62331	6.31041	-5.93522E-4
4.32265	28.74295		4.36274	-0.56138	6.28086	0.00767
4.42306	28.03388		4.42817	-0.51409	6.09113	-0.00118
4.52312	25.18012		4.51589	-0.45409	6.0569	-1.10198E-4
4.62349	22.71766		4.61509	-0.39731	5.97974	-0.00479
4.72373	20.10482		4.71067	-0.34671	5.88360	0.00516
4.82509	18.75036		4.81125	-0.28447	5.78160	-0.00864
4.92516	15.29858		4.909397	-0.22594	5.68144	4.97415E-4
5.02525	11.91475		5.02976	-0.14927	5.37388	-0.00115
5.12486	8.33384		5.11215	-0.10362	5.25105	-0.00925
5.22483	7.19502		5.21391	-0.06184	5.22104	-0.01294
5.32487	6.37677		5.30921	-0.03561	5.19802	-0.01178
5.42489	4.1284		5.41003	-0.01663	5.16569	-0.01185
5.52505	1.37463		5.51153	-0.00613	5.08183	-0.01751
5.62499	1.96944		5.60827	-0.00562	4.97958	-0.02868
5.72523	1.75506		5.70924	2.70572E-4	4.87409	-0.03252
5.82528	0.37249		5.81384	-0.00573	4.78297	-0.04401
5.92533	0.43503		5.90579	0.00682	4.68088	-0.04523
6.02584	-0.20314		6.01411	3.01309E-4	4.58251	-0.05444
6.12581	-0.07808		6.11233	4.5556E-4	4.47978	-0.06426
6.22596	2.57449		6.21021	-0.00149	4.38276	-0.07571
6.32611	-0.24761		6.31094	-0.00479	4.28439	-0.08269
6.42592	-0.47836		6.40653	5.612E-4	4.18196	-0.09676
6.52606	-0.61876		6.51049	-0.00332	4.0583	-0.10207
6.62619	-0.99474		6.60817	-0.00254	3.96295	-0.11627
6.72636	-0.429		6.71187	-1.68834E-4	3.88710	-0.11711
6.82655	-0.47724		6.80747	2.00408E-4	3.74947	-0.1338
6.92702	-0.75702		6.90511	-6.37878E-4	3.67917	-0.13293
7.02722	-0.03571		7.00744	-2.657E-5	3.58476	-0.14424
7.12743	-0.08619		7.10618	-0.00277	3.48420	-0.14111
7.22784	-0.43754		7.21051	-0.0013	3.38286	-0.1439
7.32774	0.70518		7.30880	8.13364E-4	3.28090	-0.15126
7.42804	0.4647		7.40946	-3.29653E-4	3.18563	-0.15403
7.52825	-0.34102		7.50927	6.80389E-4	3.0825	-0.1612
7.62835	-0.60134		7.61379	1.76012E-4	2.98466	-0.15737
7.72840	0.2505		7.71239	5.67124E-4	2.88338	-0.16482
7.82844	0.98071		7.80829	0.00202	2.78356	-0.16508
7.92833	-0.31315		7.91015	-0.00264	2.68936	-0.16747
8.02913	1.85959		8.00833	0.00327	2.58204	-0.16652
					2.48539	-0.16615
