# Supplementary material for: Calorimetric evidence for two phase transitions in Ba1−xKxFe2As2 with fermion pairing and quadrupling states
Source: Nat Commun. 2023 Oct 23;14:6734. doi: 10.1038/s41467-023-42459-0 (PMC10593811; doi:10.1038/s41467-023-42459-0)
Supplement: Supplementary file 3 — Source Data [file 41467_2023_42459_MOESM3_ESM.zip › Fig 2.xlsx]

## Sheet: Fig 2 (a)
Resistivity							Resistivity
ZF		9T		Fitting			ZF		9T
Temperature (K^2)	Resistivity, ρxx (mΩ cm)	Temperature (K^2)	Resistivity, ρxx (mΩ cm)	Temperature (K^2)	Resistivity, ρxx (mΩ cm)		Temperature (K)	ρxx (exp) - ρxx (fit)	Temperature (K)	ρxx (exp) - ρxx (fit)
90024.99563	2.43475E-6	25.25113	5.81357E-10	0	3.52387E-8		53.0004	-3.80089E-9	5.02505	-3.72029E-8
89921.32762	2.43686E-6	25.70287	-3.72297E-10	30.30303	3.82936E-8		52.3882	-3.55139E-9	5.0698	-3.82021E-8
89725.6519	2.43904E-6	26.14686	1.5751E-11	60.60606	4.13484E-8		51.8615	-9.42926E-10	5.1134	-3.78588E-8
89453.26511	2.43514E-6	26.53795	9.2072E-10	90.90909	4.44032E-8		51.2775	-1.68963E-9	5.1515	-3.69933E-8
89096.22872	2.43622E-6	26.9901	-2.44857E-10	121.21212	4.74581E-8		50.732	-1.92934E-9	5.195199	-3.82045E-8
88737.37902	2.43232E-6	27.37592	-2.46289E-10	151.51515	5.05129E-8		50.15885	-1.47394E-9	5.23219990730286	-3.82448E-8
88378.33711	2.42808E-6	27.77659	3.12157E-10	181.81818	5.35677E-8		49.57035	-1.79622E-9	5.27035	-3.77267E-8
88074.21056	2.42571E-6	28.24391	3.65138E-10	212.12121	5.66225E-8		49.07505	5.99025E-10	5.3144998550415	-3.77209E-8
87781.2138	2.42737E-6	28.64658	4.99738E-10	242.42424	5.96774E-8		48.47615	-1.02744E-9	5.35225	-3.76268E-8
87493.46231	2.42382E-6	29.05965	6.08563E-10	272.72727	6.27322E-8		47.89035	-4.15613E-10	5.39069986343384	-3.75597E-8
87218.07053	2.42608E-6	29.52727	-4.92578E-10	303.0303	6.5787E-8		47.289	1.24963E-10	5.43390011787415	-3.87079E-8
86928.96785	2.42335E-6	30.06438	2.72064E-10	333.33333	6.88419E-8		46.6775	1.89887E-10	5.48309993743896	-3.79975E-8
86570.99407	2.41602E-6	30.53447	-2.07627E-10	363.63636	7.18967E-8		46.0783	2.44131E-10	5.52579998970032	-3.85245E-8
86222.71974	2.41527E-6	31.1046	-2.6204E-10	393.93939	7.49515E-8		45.50045	1.13848E-9	5.57715	-3.86364E-8
85887.2477	2.40676E-6	31.61869	7.51754E-10	424.24242	7.80064E-8		44.9583	-4.66512E-12	5.62305	-3.76744E-8
85592.17357	2.41684E-6	32.05598	3.99504E-10	454.54545	8.10612E-8		44.4204	6.50579E-11	5.66179990768433	-3.80708E-8
85339.5564	2.40795E-6	32.67666	-4.42461E-10	484.84848	8.4116E-8		43.8817	-1.91378E-10	5.71635	-3.89753E-8
85064.94359	2.40671E-6	33.18739	3.03566E-10	515.15152	8.71708E-8		43.303	-3.95424E-11	5.76085	-3.82808E-8
84778.94597	2.40495E-6	33.66901	6.20018E-10	545.45455	9.02257E-8		42.7482	-4.43247E-10	5.80250000953674	-3.80129E-8
84454.7844	2.40571E-6	34.13364	-6.20018E-10	575.75758	9.32805E-8		42.23695	-8.52965E-10	5.84240007400513	-3.92998E-8
84112.87738	2.40006E-6	34.62263	2.09059E-10	606.06061	9.63353E-8		41.7276	-1.09654E-9	5.88409996032715	-3.852E-8
83814.53495	2.39364E-6	35.08074	-6.78727E-10	636.36364	9.93902E-8		41.2154	8.02068E-10	5.92289996147156	-3.94539E-8
83532.90686	2.39439E-6	35.59316	-3.16453E-10	666.66667	1.02445E-7		40.6287	-2.79663E-10	5.966	-3.91433E-8
83252.04329	2.39291E-6	36.1676	5.35536E-10	696.9697	1.055E-7		40.0683	1.40533E-9	6.01395	-3.83492E-8
82947.62992	2.39547E-6	36.62791	6.47225E-10	727.27273	1.08555E-7		39.4875	7.92463E-10	6.0521	-3.8284E-8
82669.33226	2.38583E-6	37.14964	8.01871E-10	757.57576	1.11609E-7		38.9768	-6.03485E-10	6.09505	-3.81819E-8
82377.29455	2.38342E-6	37.74443	7.24548E-10	787.87879	1.14664E-7		38.4513	7.87692E-10	6.14365	-3.83192E-8
82096.5459	2.38317E-6	38.36935	-9.33607E-10	818.18182	1.17719E-7		37.9119	-6.44755E-11	6.19429993629456	-4.00403E-8
81804.98139	2.3806E-6	38.96381	2.26385E-9	848.48485	1.20774E-7		37.38785	7.17245E-11	6.24210000038147	-3.69028E-8
81524.52214	2.38217E-6	39.52134	4.10959E-10	878.78788	1.23829E-7		36.91725	6.2853E-11	6.28659987449646	-3.88119E-8
81258.0104	2.37769E-6	40.14363	1.05818E-9	909.09091	1.26884E-7		36.3129	-1.98108E-10	6.3358998298645	-3.82274E-8
80956.20876	2.37611E-6	40.70695	5.45559E-10	939.39394	1.29938E-7		35.7906	-2.57799E-10	6.38019990921021	-3.87968E-8
80638.76227	2.37075E-6	41.26649	2.20371E-9	969.69697	1.32993E-7		35.2238	8.69213E-11	6.42389988899231	-3.71951E-8
80362.83719	2.36603E-6	41.74581	1.50637E-9	1000	1.36048E-7		34.70175	-5.8465E-10	6.46109986305237	-3.79407E-8
80028.02083	2.36708E-6	42.28186	3.11871E-9	1030.30303	1.39103E-7		34.1455	-1.59683E-9	6.50245	-3.63824E-8
79743.77566	2.36118E-6	42.77422	3.6657E-9	1060.60606	1.42158E-7		33.50775	2.12472E-10	6.54019999504089	-3.58851E-8
79437.42183	2.36199E-6	43.37606	4.9444E-9	1090.90909	1.45213E-7		32.9545	2.96525E-10	6.58605	-3.46671E-8
79157.37087	2.35753E-6	44.01195	5.53005E-9	1121.21212	1.48267E-7		32.36625	4.25644E-10	6.63415	-3.41455E-8
78858.10254	2.35815E-6	44.67853	6.94764E-9	1151.51515	1.51322E-7		31.80865	1.05263E-10	6.68420004844666	-3.27951E-8
78554.79924	2.35413E-6	45.16512	9.35612E-9	1181.81818	1.54377E-7		31.2827	4.29082E-10	6.72049999237061	-3.04357E-8
78238.09759	2.35139E-6	45.73952	9.87591E-9	1212.12121	1.57432E-7		30.6764	-8.82617E-11	6.76309990882874	-2.99738E-8
77911.12339	2.3508E-6	46.29101	1.10329E-8	1242.42424	1.60487E-7		30.0964	-8.04881E-10	6.80375	-2.88724E-8
77624.03409	2.34969E-6	46.78902	1.2323E-8	1272.72727	1.63542E-7		29.5394	-8.64236E-10	6.84025	-2.76325E-8
77310.54836	2.34282E-6	47.40598	1.29932E-8	1303.0303	1.66596E-7		28.9704	-5.05075E-10	6.88520002365112	-2.70245E-8
77030.48065	2.3429E-6	48.04292	1.51224E-8	1333.33333	1.69651E-7		28.3735	9.75173E-10	6.93129992485046	-2.49595E-8
76720.69056	2.33221E-6	48.69946	1.8138E-8	1363.63636	1.72706E-7		27.8324	4.68465E-10	6.97850012779236	-2.20101E-8
76436.08344	2.32644E-6	49.34571	1.79333E-8	1393.93939	1.75761E-7		27.283	6.81531E-10	7.02465	-2.228E-8
76121.22762	2.32546E-6	49.90151	1.94583E-8	1424.24242	1.78816E-7		26.7696	4.30511E-10	7.0641	-2.0811E-8
75839.29879	2.31738E-6	50.54499	2.14873E-8	1454.54545	1.81871E-7		26.247	4.18708E-11	7.1095	-1.88469E-8
75530.89248	2.31167E-6	51.17399	2.40261E-8	1484.84848	1.84925E-7		25.6124	-5.61075E-10	7.1536	-1.63715E-8
75238.9012	2.31056E-6	51.87168	2.39001E-8	1515.15152	1.8798E-7		24.9894	-7.33742E-10	7.20219993591309	-1.65678E-8
74939.02908	2.31028E-6	52.47336	2.54508E-8	1545.45455	1.91035E-7		24.40495	-4.16715E-10	7.24385	-1.50777E-8
74655.26428	2.30912E-6	53.02388	2.54107E-8	1575.75758	1.9409E-7		23.82505	-4.78232E-10	7.28175	-1.51733E-8
74381.301	2.30454E-6	53.64464	2.68684E-8	1606.06061	1.97145E-7		23.25715	-1.12522E-10	7.32425	-1.37782E-8
74095.61286	2.30543E-6	54.21671	2.7845E-8	1636.36364	2.002E-7		22.7209	-4.36401E-10	7.36319994926453	-1.28593E-8
73827.79543	2.29726E-6	54.78294	2.92382E-8	1666.66667	2.03254E-7		22.18415	-5.6258E-10	7.40155	-1.15231E-8
73547.4272	2.30212E-6	55.41314	2.87943E-8	1696.9697	2.06309E-7		21.65575	3.4219E-10	7.444	-1.20306E-8
73280.46277	2.30167E-6	55.98182	2.97279E-8	1727.27273	2.09364E-7		21.0887	-2.94416E-10	7.48210000991821	-1.11543E-8
73007.49413	2.2947E-6	56.58349	2.9022E-8	1757.57576	2.12419E-7		20.57425	-1.42282E-9	7.52220010757446	-1.19209E-8
72700.31485	2.29284E-6	57.22166	3.02706E-8	1787.87879	2.15474E-7		20.09755	-3.57519E-10	7.5644998550415	-1.07366E-8
72392.42013	2.28967E-6	57.7904	3.13202E-8	1818.18182	2.18529E-7		19.8754	-7.91154E-10	7.602	-9.74432E-9
72119.10414	2.2861E-6	58.38717	3.11613E-8	1848.48485	2.21583E-7		20.01015	-1.17115E-9	7.64115	-9.96342E-9
71865.88928	2.28658E-6	59.04232	3.11785E-8	1878.78788	2.24638E-7		19.9618	-1.2713E-9	7.68389987945557	-1.00123E-8
71588.14	2.28771E-6	59.76372	3.2334E-8	1909.09091	2.27693E-7		19.896	-9.72545E-10	7.73070001602173	-8.92946E-9
71312.102	2.28508E-6	60.40942	3.28237E-8	1939.39394	2.30748E-7		19.851	-1.27622E-9	7.77235	-8.50483E-9
71048.39979	2.28241E-6	57.19367	3.32562E-8	1969.69697	2.33803E-7		19.80695	-1.14737E-9	7.56265	-7.74822E-9
70771.16463	2.28076E-6	62.89362	3.21937E-8	2000	2.36857E-7		19.76265	-6.5707E-10	7.93055	-9.38531E-9
70510.69388	2.27797E-6	63.6804	3.34251E-8	2030.30303	2.39912E-7		19.72175	-1.14722E-9	7.98000001907349	-8.23318E-9
70227.86288	2.27393E-6	64.88625	3.42084E-8	2060.60606	2.42967E-7		19.67845	-1.60385E-9	8.0552	-7.57148E-9
69915.74056	2.27121E-6	65.27024	3.32462E-8	2090.90909	2.46022E-7		19.63335	1.61441E-10	8.079	-8.57243E-9
69633.70387	2.26854E-6	65.68129	3.42199E-8	2121.21212	2.49077E-7		19.58765	-7.91939E-10	8.1044	-7.64017E-9
69376.61479	2.266E-6	65.83051	3.33621E-8	2151.51515	2.52132E-7		19.54715	2.04075E-10	8.1136	-8.51293E-9
69111.5449	2.26173E-6	66.7824	3.49773E-8	2181.81818	2.55186E-7		19.5033	-4.70995E-10	8.17205	-6.99369E-9
68863.23837	2.26274E-6	67.64076	3.48742E-8	2212.12121	2.58241E-7		19.44795	-1.21919E-10	8.22440004348755	-7.18332E-9
68592.94956	2.26359E-6	68.19539	3.5205E-8	2242.42424	2.61296E-7		19.38995	-1.09478E-9	8.25805	-6.90846E-9
68321.18207	2.25596E-6	68.9722	3.5699E-8	2272.72727	2.64351E-7		19.35755	-1.72857E-9	8.30495	-6.49276E-9
68083.13923	2.25631E-6	69.93643	3.4701E-8	2303.0303	2.67406E-7		19.32285	-2.07581E-9	8.36280012130737	-7.58801E-9
67810.15942	2.25737E-6	70.52641	3.49745E-8	2333.33333	2.70461E-7		19.27745	-7.57919E-10	8.398	-7.37399E-9
67546.34122	2.25507E-6	71.04383	3.55444E-8	2363.63636	2.73515E-7		19.2411	-6.96958E-10	8.42875	-6.85625E-9
67256.53723	2.25076E-6	71.80105	3.58522E-8	2393.93939	2.7657E-7		19.2002	-1.12125E-9	8.47355	-6.62472E-9
66994.90508	2.24555E-6	72.43287	3.6614E-8	2424.24242	2.79625E-7		19.15445	-6.22176E-10	8.51075	-5.92664E-9
66703.39511	2.24797E-6	73.16151	3.58021E-8	2454.54545	2.8268E-7		19.1024	-1.16173E-9	8.55345	-6.81198E-9
66416.91709	2.24598E-6	73.79841	3.68474E-8	2484.84848	2.85735E-7		19.05605	-3.26192E-10	8.59060001373291	-5.83089E-9
66162.95325	2.23868E-6	74.55804	3.55429E-8	2515.15152	2.8879E-7		19.0063	-1.24217E-9	8.63469982147217	-7.21194E-9
65902.20546	2.23672E-6	75.1793	3.62632E-8	2545.45455	2.91844E-7		18.95635	-1.57795E-9	8.67059993743896	-6.55432E-9
65609.84892	2.23504E-6	75.90591	3.63391E-8	2575.75758	2.94899E-7		18.9179	-8.26881E-10	8.71239995956421	-6.55168E-9
65343.91049	2.22917E-6	76.573	3.64565E-8	2606.06061	2.97954E-7		18.87595	-1.25557E-9	8.75059986114502	-6.50151E-9
65090.86002	2.23042E-6	77.34059	3.71882E-8	2636.36364	3.01009E-7		18.82715	-8.4098E-10	8.79435	-5.84718E-9
64829.97045	2.22529E-6	78.00334	3.69706E-8	2666.66667	3.04064E-7		18.7873	-6.61237E-10	8.83195	-6.13164E-9
64575.70396	2.1923E-6	78.7186	3.82249E-8	2696.9697	3.07119E-7		18.74	-7.41472E-10	8.87235	-4.94939E-9
64310.54847	2.15785E-6	79.38721	3.74875E-8	2727.27273	3.10173E-7		18.6951	-5.64868E-10	8.90995	-5.75423E-9
64061.40893	2.14551E-6	80.18576	3.81605E-8	2757.57576	3.13228E-7		18.6452	-9.36913E-10	8.95465	-5.16173E-9
63776.75263	2.13879E-6	81.07562	3.85371E-8	2787.87879	3.16283E-7		18.5997	-7.96145E-10	9.0042	-4.87485E-9
63523.45443	2.13385E-6	81.73877	3.93347E-8	2818.18182	3.19338E-7		18.554	-9.38567E-10	9.04095	-4.14412E-9
63280.09475	2.13728E-6	82.5345	3.83295E-8	2848.48485	3.22393E-7		18.5041	-1.76308E-9	9.08485	-5.22954E-9
63026.98127	2.12549E-6	83.17987	3.79815E-8	2878.78788	3.25448E-7		18.46635	-7.16251E-11	9.1203	-5.64256E-9
62753.55636	2.12893E-6	84.01189	3.67472E-8	2909.09091	3.28502E-7		18.41735	-5.98341E-11	9.1658	-6.96074E-9
62469.40224	2.1305E-6	84.86831	3.94664E-8	2939.39394	3.31557E-7		18.37645	-4.39364E-10	9.21239995956421	-4.32787E-9
62209.31552	2.12996E-6	85.58656	3.82779E-8	2969.69697	3.34612E-7		18.3326	-1.20641E-9	9.25130033493042	-5.58877E-9
61942.92019	2.13599E-6	86.42305	3.8129E-8	3000	3.37667E-7		18.29095	-1.16003E-9	9.29640007019043	-5.82201E-9
61673.97396	2.14175E-6	87.17584	3.92215E-8				18.24615	-1.00647E-9	9.33680009841919	-4.80535E-9
61434.25843	2.13396E-6	87.9994	3.90454E-8				18.2027	-3.41352E-10	9.38079977035522	-5.0645E-9
61159.29148	2.12311E-6	88.78445	3.91728E-8				18.15605	9.02411E-11	9.42255	-5.0162E-9
60880.38182	2.11991E-6	89.50579	3.99346E-8				18.11395	-8.19741E-10	9.46075	-4.32714E-9
60635.16982	2.1164E-6	90.32792	3.93246E-8				18.0717	-1.66652E-9	9.50410032272339	-5.02001E-9
60384.9781	2.11953E-6	91.29802	4.03842E-8				18.0282	-6.20433E-10	9.555	-4.05819E-9
60142.55926	2.10807E-6	91.99879	3.95323E-8				17.987	-1.71805E-9	9.59159994125366	-4.98083E-9
59904.83689	2.10847E-6	92.84382	3.93647E-8				17.9453	-8.15241E-10	9.63555	-5.23355E-9
59665.58747	2.0966E-6	93.75274	4.03127E-8				17.8982	-1.09038E-9	9.6826000213623	-4.37725E-9
59410.13867	2.09675E-6	94.61259	4.12878E-8				17.85715	-6.60326E-10	9.72690010070801	-3.48879E-9
59155.79828	2.09492E-6	95.47537	4.06091E-8				17.81885	-1.36312E-9	9.77115	-4.2545E-9
58908.74732	2.08871E-6	96.30675	4.02539E-8				17.78145	-1.64415E-9	9.81360006332397	-4.69342E-9
58671.15731	2.08436E-6	97.12891	4.10988E-8				17.73645	-1.46441E-9	9.85540008544922	-3.93148E-9
58418.50497	2.07861E-6	98.11596	4.04143E-8				17.6951	-1.46706E-9	9.90535	-4.71543E-9
58167.21109	2.04335E-6	98.86225	3.97327E-8				17.6419	-1.66273E-9	9.94295	-5.47226E-9
57898.94768	2.03614E-6	99.87703	4.06477E-8				17.60005	-1.04868E-9	9.99385	-4.65957E-9
57641.59808	2.03152E-6	100.65306	4.10716E-8				17.55625	-1.69245E-9	10.0326	-4.31395E-9
57391.24418	2.02432E-6	101.4039	4.2313E-8				17.51855	-8.44629E-10	10.06995	-3.14817E-9
57153.50536	2.02011E-6	102.31726	4.20324E-8				17.4794	-2.33971E-10	10.1152	-3.5209E-9
56904.40774	2.02938E-6	103.30284	4.06735E-8				17.4374	-1.05984E-9	10.1638	-4.97914E-9
56673.41971	2.01264E-6	104.12468	4.23689E-8				17.38765	-7.41985E-10	10.20415	-3.36661E-9
48415.73187	1.84057E-6	105.12606	4.13737E-8				17.3468	-1.90485E-9	10.2530999183655	-4.46274E-9
48344.77406	1.83953E-6	105.8841	4.23044E-8				17.3027	2.75344E-10	10.289999961853	-3.60841E-9
48216.05736	1.83887E-6	106.8329	4.22701E-8				17.2548	-1.16726E-9	10.336	-3.73842E-9
48014.86621	1.83985E-6	107.74855	4.11374E-8				17.20505	-1.59583E-9	10.3801999092102	-4.96337E-9
47800.3901	1.83631E-6	108.63685	4.21126E-8				17.1549	-1.27464E-9	10.4229001998901	-4.07779E-9
47594.41968	1.83548E-6	109.67745	4.22901E-8				17.1117	-1.68242E-9	10.4727001190186	-4.00513E-9
47404.08858	1.83344E-6	110.43068	4.22672E-8				17.069	-9.13838E-10	10.5086002349854	-4.10398E-9
47194.652	1.83129E-6	111.34155	4.29989E-8				17.0226	-2.10466E-9	10.55185	-3.46409E-9
46935.26944	1.82978E-6	112.24873	4.25135E-8				16.97515	-1.45376E-9	10.59475	-4.04096E-9
46679.58843	1.82579E-6	113.34051	4.28572E-8				16.9291	-1.38228E-9	10.64615	-3.80737E-9
46365.11387	1.82254E-6	114.26007	4.25335E-8				16.8881	-1.06781E-9	10.68925	-4.22368E-9
46051.78732	1.81962E-6	115.1286	4.29989E-8				16.84645	-2.54853E-9	10.729799747467	-3.84587E-9
45792.40489	1.81599E-6	116.07477	4.32137E-8				16.8034	-1.24694E-9	10.7738003730774	-3.72646E-9
45578.92064	1.81384E-6	116.95882	4.37951E-8				16.7615	-1.42592E-9	10.81475	-3.23422E-9
45395.45985	1.80958E-6	118.04823	4.36576E-8				16.7131	-1.37714E-9	10.865	-3.48151E-9
45189.74467	1.80704E-6	119.07393	4.37006E-8				16.66175	-2.19382E-9	10.912100315094	-3.54195E-9
44968.9119	1.80358E-6	120.01202	4.37779E-8				16.62045	-2.1784E-9	10.955	-3.5592E-9
44761.38053	1.80205E-6	120.81197	4.4491E-8				16.57515	-1.61155E-9	10.99145	-2.92675E-9
44547.94895	1.79817E-6	121.7955	4.39511E-8				16.53965	-2.48393E-9	11.0361	-3.56573E-9
44351.11574	1.79477E-6	122.82956	4.5479E-8				16.49735	-2.69643E-10	11.08285	-2.14212E-9
44150.20395	1.79375E-6	123.65217	4.45812E-8				16.4564	-1.09155E-9	11.1199	-3.12286E-9
43923.54372	1.78928E-6	124.61034	4.4607E-8				16.41815	-1.47598E-9	11.1629	-3.19367E-9
43717.83215	1.78763E-6	125.53185	4.46313E-8				16.3758	-1.2157E-9	11.2040996551514	-3.26223E-9
43498.66965	1.78641E-6	126.32412	4.47473E-8				16.33815	-1.1932E-9	11.2394003868103	-3.22611E-9
43292.25168	1.78262E-6	127.30045	4.53243E-8				16.28505	-1.6214E-9	11.28275	-2.74747E-9
43085.13691	1.78178E-6	128.2896	4.53644E-8				16.2356	-2.25113E-9	11.3264999389648	-2.8071E-9
42838.89949	1.77909E-6	129.42248	4.59973E-8				16.1978	-1.73806E-9	11.3763999938965	-2.28839E-9
42627.75376	1.7739E-6	130.47237	4.50036E-8				16.1528	-2.29724E-9	11.42245	-3.38798E-9
42413.09464	1.774E-6	131.51044	4.54189E-8				16.1046	-1.74386E-9	11.4678001403809	-3.07737E-9
42208.55074	1.77035E-6	132.5273	4.5741E-8				16.0544	-2.13813E-9	11.51205	-2.8577E-9
41995.68901	1.76636E-6	133.41866	4.49778E-8				16.00505	-2.0846E-9	11.5506997108459	-3.71077E-9
41789.00793	1.76607E-6	134.36982	4.52642E-8				15.95395	-1.90421E-9	11.5917997360229	-3.52027E-9
41545.97607	1.76433E-6	135.23132	4.57897E-8				15.90885	-1.09208E-9	11.6289000511169	-3.08161E-9
41342.51877	1.76127E-6	136.32547	4.75796E-8				15.86635	-2.29908E-9	11.67585	-1.40202E-9
41131.85488	1.75746E-6	137.342	4.63324E-8				15.82615	-2.82789E-9	11.7193002700806	-2.75169E-9
40932.79572	1.75613E-6	138.36111	4.67835E-8				15.77495	-1.79847E-9	11.7627000808716	-2.40337E-9
40725.38132	1.75287E-6	139.34386	4.69682E-8				15.7332	-2.06393E-9	11.8043999671936	-2.31773E-9
40531.8742	1.74796E-6	140.54103	4.64212E-8				15.68905	-1.82958E-9	11.855	-2.9854E-9
40321.36432	1.74717E-6	141.67784	4.72474E-8				15.64545	-1.97107E-9	11.90285	-2.27379E-9
40122.15428	1.74425E-6	142.56718	4.64914E-8				15.60325	-2.35219E-9	11.94015	-3.11949E-9
39918.70285	1.74154E-6	143.5863	4.57582E-8				15.56145	-2.83803E-9	11.98275	-3.95537E-9
39705.86194	1.7414E-6	144.50564	4.71243E-8				15.5143	-1.71948E-9	12.02105	-2.682E-9
39511.80151	1.7429E-6	145.5196	4.75982E-8				15.46505	-2.18712E-9	12.06315	-2.31026E-9
39308.61367	1.74656E-6	146.41001	4.72574E-8				15.41605	-2.31667E-9	12.1000003814697	-2.74081E-9
39119.58068	1.75266E-6	147.46945	4.77257E-8				15.36475	-1.77803E-9	12.1437	-2.37938E-9
38909.82891	1.78737E-6	148.38284	4.80779E-8				15.32325	-2.57179E-9	12.18125	-2.11921E-9
38705.07473	1.79641E-6	149.4604	4.71586E-8				15.27615	-2.66277E-9	12.2253999710083	-3.14712E-9
38510.09783	1.79415E-6	150.68053	4.81925E-8				15.23315	-1.86468E-9	12.2751998901367	-2.23628E-9
38315.10552	1.79168E-6	151.62843	4.8287E-8				15.1875	-1.95809E-9	12.31375	-2.23734E-9
38113.69966	1.78634E-6	152.55585	4.84431E-8				15.14595	-2.82191E-9	12.35135	-2.17475E-9
37910.5636	1.78354E-6	153.62364	4.80722E-8				15.10145	-2.99552E-9	12.3945002555847	-2.65326E-9
37719.62187	1.78116E-6	154.83697	4.90545E-8				15.06095	-2.77643E-9	12.44335	-1.79328E-9
37525.6742	1.77631E-6	155.77037	4.91805E-8				15.01745	-3.53089E-9	12.480800151825	-1.76137E-9
37330.15976	1.77259E-6	156.8894	4.79705E-8				14.9754	-2.35129E-9	12.52555	-3.08414E-9
37119.55269	1.76923E-6	158.05393	4.86564E-8				14.9237	-2.80975E-9	12.57195	-2.51565E-9
36933.40177	1.76581E-6	159.02723	4.83929E-8				14.8792	-2.69753E-9	12.6105999946594	-2.87724E-9
36737.15715	1.76147E-6	160.09335	4.86507E-8				14.83605	-3.10095E-9	12.6528000831604	-2.72697E-9
36546.46701	1.7594E-6	161.1516	4.95141E-8				14.79855	-2.98891E-9	12.69455	-1.97021E-9
36339.74059	1.75651E-6	162.42738	4.97017E-8				14.7536	-3.77286E-9	12.7446999549866	-1.91124E-9
36150.44287	1.75219E-6	163.6826	4.96845E-8				14.7042	-3.07344E-9	12.79385	-2.05496E-9
35951.04097	1.74766E-6	164.69488	4.98735E-8				14.65455	-3.55368E-9	12.83335	-1.96799E-9
35773.69406	1.74491E-6	165.727	4.97618E-8				14.6047	-3.36082E-9	12.8734998703003	-2.18373E-9
35567.84715	1.74019E-6	166.70942	5.02616E-8				14.5571	-4.23181E-9	12.911600112915	-1.78303E-9
35379.67208	1.73602E-6	167.81777	4.98535E-8				14.51	-3.49669E-9	12.95445	-2.30286E-9
35192.03333	1.73296E-6	168.82713	5.07313E-8				14.46625	-4.37696E-9	12.99335	-1.52685E-9
35000.08607	1.72865E-6	169.8578	5.03776E-8				14.42685	-5.1371E-9	13.03295	-1.98443E-9
34780.98365	1.72636E-6	170.85497	5.08057E-8				14.3872	-4.33175E-9	13.07115	-1.65681E-9
34591.94442	1.71946E-6	171.9193	5.07857E-8				14.33485	-2.77546E-9	13.1118	-1.78416E-9
34405.87135	1.71676E-6	173.04744	5.00038E-8				14.2836	-5.19646E-9	13.15475	-2.67971E-9
34192.02264	1.71336E-6	174.33108	5.21159E-8				14.23695	-5.13965E-9	13.20345	-6.97039E-10
34003.72916	1.70959E-6	175.63141	5.06196E-8				14.18615	-5.259E-9	13.2526	-2.32447E-9
33789.92131	1.70354E-6	176.80489	5.11078E-8				14.14605	-4.02615E-9	13.2968	-1.95449E-9
33600.35673	1.69999E-6	177.91291	5.11708E-8				14.104	-5.45572E-9	13.3384	-2.00318E-9
33393.19299	1.69513E-6	179.07256	5.18009E-8				14.05575	-4.88202E-9	13.3818	-1.49005E-9
33181.24407	1.69153E-6	180.18094	5.16262E-8				14.0123	-4.39537E-9	13.42315	-1.77647E-9
32993.99847	1.68735E-6	181.35739	5.20987E-8				13.9631	-5.58114E-9	13.4669	-1.42254E-9
32819.97801	1.68508E-6	182.512	5.17866E-8				13.91765	-5.91304E-9	13.5097	-1.85109E-9
32620.92862	1.68054E-6	183.70414	5.1861E-8				13.87405	-5.17659E-9	13.55375	-1.89681E-9
32435.12731	1.67546E-6	184.71801	5.2378E-8				13.8377	-4.92469E-9	13.5911	-1.4821E-9
32261.17198	1.67243E-6	185.84097	5.30982E-8				13.8021	-5.94096E-9	13.63235	-8.7505E-10
32079.42484	1.66832E-6	186.88393	5.25168E-8				13.7565	-6.43143E-9	13.67055	-1.56155E-9
31874.05013	1.66503E-6	188.02718	5.30853E-8				13.7127	-6.47052E-9	13.7123	-1.10833E-9
31686.84922	1.66108E-6	189.10376	5.27102E-8				13.66395	-7.25097E-9	13.7515	-1.59202E-9
31504.38662	1.65752E-6	190.30203	5.28247E-8				13.61355	-6.93052E-9	13.795	-1.59826E-9
31325.21088	1.65303E-6	191.33944	5.37612E-8				13.56805	-7.79387E-9	13.83255	-7.66372E-10
31142.18911	1.64875E-6	192.48094	5.2713E-8				13.51745	-7.33352E-9	13.87375	-1.92961E-9
30938.99885	1.6426E-6	193.50618	5.34261E-8				13.4681	-7.59448E-9	13.91065	-1.31987E-9
30756.28358	1.64029E-6	194.68901	5.37884E-8				13.4292	-9.77577E-9	13.9531	-1.07683E-9
30574.34157	1.63483E-6	195.76766	5.30581E-8				13.3855	-8.68967E-9	13.9917	-1.91585E-9
30414.48769	1.63116E-6	196.84231	5.28634E-8				13.34745	-1.00491E-8	14.03005	-2.21892E-9
30218.31248	1.62635E-6	197.98741	5.39731E-8				13.3041	-1.20447E-8	14.0708	-1.22463E-9
30046.42636	1.62361E-6	199.2177	5.35507E-8				13.25915	-1.44001E-8	14.11445	-1.77107E-9
29864.50559	1.61721E-6	200.29184	5.37812E-8				13.2169	-1.5463E-8	14.15245	-1.64881E-9
29685.6032	1.61297E-6	201.47674	5.48638E-8				13.17845	-1.83405E-8	14.19425	-6.85733E-10
29515.03395	1.60447E-6	202.60106	5.42165E-8				13.1362	-1.96889E-8	14.2338	-1.4463E-9
29344.92217	1.59759E-6	203.66144	5.49482E-8				13.09325	-2.37422E-8	14.271	-8.21489E-10
29159.47339	1.59298E-6	204.7904	5.47821E-8				13.04345	-2.71994E-8	14.3105	-1.1014E-9
28980.82303	1.58751E-6	206.00574	5.42695E-8				12.99335	-3.16228E-8	14.3529	-1.73654E-9
28808.40871	1.58649E-6	207.12104	5.47864E-8				12.9463000297546	-3.50566E-8	14.3917	-1.33206E-9
28608.18712	1.581E-6	208.44863	5.48451E-8				12.9074001312256	-3.9009E-8	14.43775	-1.40718E-9
28416.26664	1.57553E-6	209.66026	5.58332E-8				12.86485	-4.24611E-8	14.47965	-5.41305E-10
28249.47388	1.57059E-6	210.93351	5.54422E-8				12.81505	-4.41349E-8	14.52355	-1.06057E-9
28076.48829	1.56546E-6	212.00815	5.47893E-8				12.769700050354	-4.6866E-8	14.5605	-1.82186E-9
27914.27385	1.56207E-6	213.11912	5.53578E-8				12.72745	-4.91859E-8	14.5986	-1.36539E-9
27741.23398	1.55736E-6	214.44234	5.61009E-8				12.68805	-4.97924E-8	14.64385	-7.55614E-10
27571.42281	1.55401E-6	215.89747	5.5952E-8				12.65155	-5.02003E-8	14.69345	-1.05123E-9
27409.4004	1.55092E-6	217.09665	5.56527E-8				12.6051001548767	-5.12333E-8	14.7342	-1.47138E-9
27245.48031	1.54488E-6	218.2297	5.63687E-8				12.56855	-5.10245E-8	14.7726	-8.69649E-10
27055.56139	1.54029E-6	219.32277	5.59577E-8				12.5285000801086	-5.13685E-8	14.80955	-1.3908E-9
26885.53831	1.53492E-6	220.66063	5.62828E-8				12.4765996932983	-5.1527E-8	14.85465	-1.20062E-9
26724.51664	1.53275E-6	222.15754	5.54308E-8				12.4401998519897	-5.03501E-8	14.90495	-2.20352E-9
26555.09847	1.52814E-6	223.68045	5.60752E-8				12.39685	-5.04979E-8	14.95595	-1.71268E-9
26401.16468	1.52229E-6	225.09301	5.63114E-8				12.3571996688843	-5.00739E-8	15.0031	-1.61881E-9
26230.00583	1.51922E-6	226.31893	5.61296E-8				12.315299987793	-4.99167E-8	15.0439	-1.92425E-9
26058.90111	1.51469E-6	227.78506	5.7162E-8				12.2664003372192	-5.02838E-8	15.09255	-1.03964E-9
25891.94825	1.51042E-6	229.08639	5.76331E-8				12.2254996299744	-4.95099E-8	15.1356	-6.99726E-10
25733.9198	1.50608E-6	230.58574	5.80354E-8				12.1797	-5.06959E-8	15.18505	-4.48507E-10
25560.06198	1.50069E-6	232.09456	5.76302E-8				12.1347	-4.97866E-8	15.23465	-1.00584E-9
25401.93732	1.49717E-6	233.56398	5.81085E-8				12.08375	-4.94474E-8	15.2828	-6.75714E-10
25218.39083	1.49068E-6	234.90927	5.89032E-8				12.0357	-5.01425E-8	15.32675	-1.66205E-11
25058.1301	1.48626E-6	236.3322	5.74484E-8				11.99805	-4.91921E-8	15.3731	-1.61489E-9
24871.87589	1.48089E-6	237.68388	5.66379E-8				11.95385	-4.94606E-8	15.417	-2.56161E-9
24716.08489	1.47758E-6	239.21107	5.86512E-8				11.9033999443054	-4.9849E-8	15.46645	-7.02298E-10
24535.60421	1.47195E-6	240.63456	5.8392E-8				11.854	-4.90076E-8	15.5124	-1.10498E-9
24372.2999	1.4674E-6	242.01714	5.89046E-8				11.81205	-4.93242E-8	15.5569	-7.31727E-10
24217.89632	1.46313E-6	243.36468	5.94015E-8				11.7689003944397	-4.88708E-8	15.60015	-3.70699E-10
24067.62876	1.45817E-6	244.72067	5.97451E-8				11.72495	-4.89543E-8	15.64355	-1.63737E-10
23910.76166	1.45535E-6	246.03177	5.85695E-8				11.67695	-4.71829E-8	15.6854	-1.47151E-9
23755.44223	1.44947E-6	247.2426	5.86913E-8				11.6268997192383	-4.89626E-8	15.72395	-1.47186E-9
23602.94496	1.4452E-6	248.46586	6.00029E-8				11.586	-4.89156E-8	15.7628	-2.83541E-10
23447.61844	1.44079E-6	249.79329	5.94144E-8				11.5438003540039	-4.86854E-8	15.80485	-1.00588E-9
23274.18738	1.43587E-6	251.45396	5.86755E-8				11.49615	-4.80693E-8	15.8573	-1.91215E-9
23104.66797	1.42996E-6	252.88633	5.9927E-8				11.44565	-4.8677E-8	15.9024	-8.05058E-10
22956.91757	1.42698E-6	254.14578	5.99485E-8				11.3965001106262	-4.86555E-8	15.94195	-9.10543E-10
22801.54377	1.42072E-6	255.39875	5.99284E-8				11.35705	-4.79063E-8	15.9812	-1.0569E-9
22630.23858	1.41486E-6	256.65001	5.95404E-8				11.31595	-4.82506E-8	16.0203	-1.57109E-9
22479.89036	1.41156E-6	257.93645	5.95375E-8				11.266	-4.80466E-8	16.0604	-1.70364E-9
22330.10252	1.40658E-6	259.29373	6.04067E-8				11.2282004356384	-4.76602E-8	16.1026	-9.71293E-10
22170.86738	1.40203E-6	260.54157	6.07976E-8				11.18815	-4.81554E-8	16.1413	-7.06175E-10
22007.90088	1.3977E-6	261.92022	6.06931E-8				11.14905	-4.74459E-8	16.18395	-9.49685E-10
21853.33951	1.39254E-6	263.1484	6.09351E-8				11.1023	-4.78178E-8	16.22185	-8.31504E-10
21708.16175	1.38562E-6	264.36807	6.14591E-8				11.0596	-4.78857E-8	16.2594	-4.30378E-10
21554.90929	1.38335E-6	265.76009	6.09752E-8				11.0156	-4.74971E-8	16.30215	-1.05469E-9
21408.70953	1.37737E-6	266.96294	6.13245E-8				10.97655	-4.66616E-8	16.339	-8.26565E-10
21264.65382	1.37235E-6	268.43545	6.18501E-8				10.93715	-4.73822E-8	16.384	-4.49495E-10
21102.13727	1.36812E-6	269.91367	6.14949E-8				10.8984999656677	-4.7436E-8	16.42905	-9.53628E-10
20965.05682	1.36346E-6	271.28723	6.19847E-8				10.8544001579285	-4.73421E-8	16.4708	-6.02383E-10
20807.51443	1.35729E-6	272.69733	6.24185E-8				10.809	-4.59013E-8	16.51355	-3.10663E-10
20655.00673	1.35153E-6	274.00347	6.14319E-8				10.7643003463745	-4.71759E-8	16.55305	-1.42892E-9
20496.71775	1.34892E-6	275.91037	6.24515E-8				10.71495	-4.66509E-8	16.61055	-6.01634E-10
20337.54046	1.34349E-6	277.23414	6.20792E-8				10.6656002998352	-4.68724E-8	16.65035	-1.10738E-9
20189.966	1.33699E-6	278.66127	6.2692E-8				10.61785	-4.56645E-8	16.69315	-6.3839E-10
20049.80983	1.33129E-6	280.14726	6.3703E-8				10.578299	-4.66053E-8	16.7376	2.2274E-10
19897.006	1.32702E-6	281.76644	6.29412E-8				10.53355	-4.60618E-8	16.7859	-7.02267E-10
19752.34751	1.32123E-6	283.37683	6.25717E-8				10.484	-4.62676E-8	16.8338	-1.23404E-9
19598.61361	1.31576E-6	284.71329	6.29498E-8				10.441699	-4.67024E-8	16.87345	-9.90745E-10
19453.89026	1.31102E-6	286.12568	6.31817E-8				10.39715	-4.54604E-8	16.91525	-9.01157E-10
19313.95265	1.30601E-6	287.77557	6.32734E-8				10.35975	-4.61826E-8	16.96395	-9.7584E-10
19171.30867	1.30087E-6	289.45578	6.44017E-8				10.31445	-4.70591E-8	17.0134	-1.68729E-11
19012.70092	1.29337E-6	290.73831	6.30672E-8				10.26665	-4.6599E-8	17.05105	-1.48071E-9
18872.33082	1.28861E-6	292.12623	6.39636E-8				10.22639	-4.52945E-8	17.0917	-7.24244E-10
18713.20132	1.28296E-6	293.42831	6.50647E-8				10.1828	-4.55269E-8	17.12975	2.45635E-10
18554.19891	1.2785E-6	294.89648	6.4784E-8				10.1339	-4.53294E-8	17.17255	-1.83026E-10
18418.50639	1.27254E-6	296.30632	6.4996E-8				10.0844	-4.58643E-8	17.21355	-1.13228E-10
18264.54956	1.26473E-6	297.9456	6.34309E-8				10.03615	-4.53268E-8	17.2611	-1.84356E-9
18109.27373	1.26122E-6	299.44917	6.51463E-8				9.99795	-4.49189E-8	17.3046	-2.79706E-10
17967.29658	1.25446E-6	300.7016	6.52838E-8				9.95469	-4.47302E-8	17.34075	-2.68499E-10
17820.47374	1.24937E-6	302.23299	6.48728E-8				9.90539	-4.44826E-8	17.38485	-8.33837E-10
17683.28156	1.24396E-6	303.90429	6.53597E-8				9.86325	-4.47222E-8	17.43285	-5.15469E-10
17549.63937	1.23973E-6	305.28825	6.62561E-8				9.8197002	-4.5316E-8	17.4725	2.41394E-10
17418.48365	1.2345E-6	306.65264	6.53038E-8				9.77605	-4.4279E-8	17.5115	-8.48373E-10
17268.62716	1.22663E-6	308.13062	6.50819E-8				9.72830009	-4.45302E-8	17.55365	-1.21931E-9
17128.78884	1.22193E-6	309.52246	6.67114E-8				9.68785	-4.52013E-8	17.59325	2.69894E-10
16974.27164	1.21621E-6	310.9597	6.57821E-8				9.64315	-4.54808E-8	17.63405	-8.04305E-10
16843.49762	1.20995E-6	312.2501	6.5427E-8				9.59385	-4.36139E-8	17.6706	-1.2895E-9
16694.06065	1.20377E-6	313.75214	6.59654E-8				9.54385	-4.37465E-8	17.71305	-9.02524E-10
16562.3892	1.19928E-6	315.27376	6.6982E-8				9.494400	-4.48587E-8	17.75595	-3.92601E-11
16432.24054	1.19473E-6	317.03407	6.61229E-8				9.44605	-4.34648E-8	17.80545	-1.07586E-9
16297.3434	1.18813E-6	318.31556	6.6667E-8				9.394599	-4.36134E-8	17.8414	-6.60922E-10
16167.97463	1.18129E-6	319.6944	6.79958E-8				9.3474001	-4.40669E-8	17.88	5.28893E-10
16038.42472	1.17626E-6	321.28232	6.67787E-8				9.3038997	-4.41083E-8	17.92435	-8.48311E-10
15895.69937	1.17057E-6	322.64063	6.6803E-8				9.25310039	-4.33388E-8	17.9622	-9.60899E-10
15765.70287	1.16526E-6	323.94061	6.69591E-8				9.20625	-4.36855E-8	17.99835	-9.35868E-10
15643.00483	1.1605E-6	325.62382	6.6962E-8				9.1677	-4.32962E-8	18.04505	-1.10269E-9
15519.08003	1.15428E-6	327.33313	6.71338E-8				9.12615	-4.29876E-8	18.09235	-1.10317E-9
15393.79931	1.14895E-6	329.09407	6.77524E-8				9.07725	-4.37269E-8	18.14095	-6.62108E-10
15264.73899	1.14322E-6	330.71606	6.84354E-8				9.03645	-4.28591E-8	18.1856	-1.42596E-10
15136.35619	1.13786E-6	332.56081	6.78412E-8				8.99739	-4.36015E-8	18.23625	-9.22809E-10
15015.70872	1.13235E-6	334.37229	6.80001E-8				8.954899	-4.26253E-8	18.28585	-9.4648E-10
14884.82934	1.12772E-6	336.13372	6.85428E-8				8.90485	-4.27715E-8	18.33395	-5.81355E-10
14765.76158	1.11996E-6	337.98435	6.87433E-8				8.8674001	-4.33087E-8	18.38435	-5.67448E-10
14640.37134	1.11522E-6	339.36456	6.84798E-8				8.82545	-4.35045E-8	18.42185	-9.70058E-10
14520.98548	1.11086E-6	341.00793	6.8666E-8				8.78595	-4.23804E-8	18.4664	-9.49575E-10
14391.03747	1.10348E-6	342.76078	6.97657E-8				8.73879	-4.34541E-8	18.5138	-2.65691E-11
14269.42546	1.09755E-6	344.54598	6.93676E-8				8.69439	-4.2759E-8	18.56195	-6.04607E-10
14148.47196	1.09243E-6	346.20928	6.91786E-8				8.64745	-4.3221E-8	18.6067	-9.61295E-10
14027.90315	1.08724E-6	347.77959	7.03341E-8				8.60885	-4.27773E-8	18.64885	3.59566E-11
13905.55061	1.08094E-6	349.42076	7.07437E-8				8.565	-4.2571E-8	18.6928	2.8004E-10
13770.21279	1.07419E-6	351.02458	7.03442E-8				8.51555	-4.23341E-8	18.73565	-2.81145E-10
13631.22788	1.06667E-6	352.71658	7.08181E-8				8.473	-4.28412E-8	18.78075	2.22483E-11
13514.12015	1.06171E-6	354.24886	7.05547E-8				8.42565	-4.14975E-8	18.8215	-3.95691E-10
13393.61821	1.05713E-6	355.85051	7.03327E-8				8.37525	-4.231E-8	18.864	-7.79099E-10
13278.90931	1.05199E-6	357.2062	7.11289E-8				8.33875	-4.21654E-8	18.8999	-1.19622E-10
13156.10155	1.04663E-6	358.89787	7.04244E-8				8.29595	-4.1677E-8	18.9446	-9.9466E-10
13039.09356	1.04018E-6	360.46632	7.17388E-8				8.24605	-4.19446E-8	18.98595	1.61723E-10
12932.28379	1.03635E-6	362.2589	7.0294E-8				8.2087001	-4.28148E-8	19.0331	-1.46379E-9
12810.84454	1.03096E-6	364.159	7.08869E-8				8.16565	-4.14651E-8	19.08295	-1.06252E-9
12692.89529	1.02254E-6	365.80385	7.15785E-8				8.1258	-4.11977E-8	19.126	-5.36725E-10
12581.4136	1.01783E-6	367.54064	7.18992E-8				8.0795	-4.12939E-8	19.17135	-3.91061E-10
12468.72655	1.01153E-6	369.22583	7.08682E-8				8.03945	-4.17472E-8	19.21525	-1.59192E-9
12352.75492	1.00499E-6	371.0824	7.17761E-8				7.99945	-4.25144E-8	19.2635	-8.71248E-10
12239.72724	9.99547E-7	372.92245	7.12248E-8				7.98875	-4.12027E-8	19.3112	-1.60803E-9
12133.1657	9.95374E-7	374.42251	7.27727E-8						19.35	-2.11351E-10
12015.87594	9.87317E-7	376.05936	7.36247E-8						19.39225	4.75628E-10
11901.46793	9.81021E-7	377.77752	7.21928E-8						19.4365	-1.12949E-9
11787.86894	9.75186E-7	379.51712	7.32037E-8						19.4812	-2.93929E-10
11682.95087	9.70396E-7	381.10652	7.27569E-8						19.52195	-9.00913E-10
11566.73402	9.6409E-7	382.61317	7.30347E-8						19.5605	-7.75007E-10
11460.01269	9.57678E-7	384.28545	7.30319E-8						19.6032	-9.46452E-10
11347.21267	9.50948E-7	386.26991	7.44122E-8						19.65375	2.33861E-10
11238.9148	9.46002E-7	387.74731	7.40041E-8						19.6913	-3.23171E-10
11117.08813	9.39156E-7	389.44853	7.42862E-8						19.73445	-2.12583E-10
11013.60028	9.33325E-7	391.42841	7.50824E-8						19.78455	3.83971E-10
10912.39271	9.27636E-7	393.35384	7.39597E-8						19.83315	-9.32749E-10
10804.99993	9.21395E-7	394.82087	7.47946E-8						19.8701	-2.45836E-10
10707.41714	9.13584E-7	396.55348	7.46442E-8						19.91365	-5.70848E-10
10598.08452	9.07989E-7	398.06235	7.44738E-8						19.9515	-8.93356E-10
10496.61703	9.02194E-7	399.78602	7.52127E-8						19.99465	-3.28252E-10
10395.45403	8.97381E-7	400.57222	7.54633E-8						20.0143	-1.56922E-10
10274.25495	8.88967E-7	--	--						--	--
10174.12102	8.82573E-7	--	--						--	--
10072.20017	8.77252E-7	--	--						--	--
9973.02847	8.71434E-7	--	--						--	--
9868.48565	8.65229E-7	--	--						--	--
9768.16024	8.59234E-7	--	--						--	--
9663.50933	8.52512E-7	--	--						--	--
9565.53453	8.45606E-7	--	--						--	--
9464.0795	8.38879E-7	--	--						--	--
9356.68322	8.32547E-7	--	--						--	--
9247.86074	8.26084E-7	--	--						--	--
9148.01354	8.18933E-7	--	--						--	--
9047.49997	8.13133E-7	--	--						--	--
8946.17123	8.06403E-7	--	--						--	--
8841.29274	7.98846E-7	--	--						--	--
8740.94105	7.83821E-7	--	--						--	--
8637.48172	7.76642E-7	--	--						--	--
8529.53824	7.68589E-7	--	--						--	--
8433.37349	7.62916E-7	--	--						--	--
8337.86328	7.56703E-7	--	--						--	--
8251.01577	7.50095E-7	--	--						--	--
8156.5461	7.44632E-7	--	--						--	--
8061.68733	7.37339E-7	--	--						--	--
7971.1416	7.30791E-7	--	--						--	--
7877.29921	7.24877E-7	--	--						--	--
7790.81652	7.19074E-7	--	--						--	--
7702.6074	7.13594E-7	--	--						--	--
7605.88934	7.07954E-7	--	--						--	--
7519.07512	7.04179E-7	--	--						--	--
7428.15562	6.98018E-7	--	--						--	--
7337.84078	6.92098E-7	--	--						--	--
7254.72916	6.86783E-7	--	--						--	--
7163.09134	6.80406E-7	--	--						--	--
7063.47002	6.72866E-7	--	--						--	--
6980.79488	6.69243E-7	--	--						--	--
6890.22031	6.63287E-7	--	--						--	--
6805.20205	6.57398E-7	--	--						--	--
6719.63833	6.50459E-7	--	--						--	--
6624.10411	6.42992E-7	--	--						--	--
6539.53656	6.37481E-7	--	--						--	--
6443.29686	6.29027E-7	--	--						--	--
6353.22968	6.22478E-7	--	--						--	--
6256.58828	6.14215E-7	--	--						--	--
6178.89528	6.01306E-7	--	--						--	--
6097.63406	5.94694E-7	--	--						--	--
6016.80244	5.89428E-7	--	--						--	--
5923.54196	5.81612E-7	--	--						--	--
5845.34397	5.75042E-7	--	--						--	--
5758.96546	5.6983E-7	--	--						--	--
5685.9892	5.63273E-7	--	--						--	--
5610.46682	5.57429E-7	--	--						--	--
5534.45944	5.51169E-7	--	--						--	--
5448.83142	5.44485E-7	--	--						--	--
5366.9396	5.39731E-7	--	--						--	--
5287.82742	5.34283E-7	--	--						--	--
5207.8303	5.26782E-7	--	--						--	--
5123.12381	5.20141E-7	--	--						--	--
5037.99733	5.14232E-7	--	--						--	--
4961.08942	5.07977E-7	--	--						--	--
4879.5323	5.0131E-7	--	--						--	--
4796.68422	4.94626E-7	--	--						--	--
4723.11912	4.89945E-7	--	--						--	--
4648.48539	4.83009E-7	--	--						--	--
4580.19621	4.76803E-7	--	--						--	--
4503.8725	4.70794E-7	--	--						--	--
4430.06011	4.63941E-7	--	--						--	--
4359.01673	4.58706E-7	--	--						--	--
4285.31264	4.52613E-7	--	--						--	--
4216.10606	4.45537E-7	--	--						--	--
4141.12212	4.39831E-7	--	--						--	--
4060.80542	4.3172E-7	--	--						--	--
3989.4258	4.25441E-7	--	--						--	--
3921.47114	4.20069E-7	--	--						--	--
3857.63346	4.13508E-7	--	--						--	--
3776.37288	4.06291E-7	--	--						--	--
3706.1978	3.99414E-7	--	--						--	--
3639.7754	3.93229E-7	--	--						--	--
3579.27605	3.8821E-7	--	--						--	--
3513.65582	3.8215E-7	--	--						--	--
3444.46333	3.75657E-7	--	--						--	--
3372.78126	3.69199E-7	--	--						--	--
3302.17451	3.63437E-7	--	--						--	--
3236.63132	3.56075E-7	--	--						--	--
3168.02375	3.49932E-7	--	--						--	--
3117.50261	3.44783E-7	--	--						--	--
3060.75061	3.39219E-7	--	--						--	--
2997.13019	3.33074E-7	--	--						--	--
2930.52783	3.26386E-7	--	--						--	--
2870.55927	3.21853E-7	--	--						--	--
2809.04226	3.14616E-7	--	--						--	--
2744.52358	3.08361E-7	--	--						--	--
2689.61516	3.05434E-7	--	--						--	--
2629.38202	2.98615E-7	--	--						--	--
2573.73586	2.92766E-7	--	--						--	--
2515.9102	2.87392E-7	--	--						--	--
2457.21947	2.81153E-7	--	--						--	--
2408.36057	2.78623E-7	--	--						--	--
2349.93698	2.71107E-7	--	--						--	--
2293.48566	2.66028E-7	--	--						--	--
2236.24966	2.60799E-7	--	--						--	--
2178.78898	2.55071E-7	--	--						--	--
2123.20977	2.49522E-7	--	--						--	--
2070.29096	2.45082E-7	--	--						--	--
2021.24871	2.38995E-7	--	--						--	--
1973.17199	2.34218E-7	--	--						--	--
1925.60347	2.29166E-7	--	--						--	--
1875.14977	2.24232E-7	--	--						--	--
1827.40856	2.19015E-7	--	--						--	--
1783.95994	2.14226E-7	--	--						--	--
1741.19261	2.09671E-7	--	--						--	--
1698.7091	2.07287E-7	--	--						--	--
1650.69113	2.01364E-7	--	--						--	--
1605.46868	1.9849E-7	--	--						--	--
1559.2626	1.93219E-7	--	--						--	--
1519.19101	1.87784E-7	--	--						--	--
1478.50245	1.85073E-7	--	--						--	--
1437.31213	1.80069E-7	--	--						--	--
1397.85131	1.76227E-7	--	--						--	--
1362.88346	1.72693E-7	--	--						--	--
1318.62675	1.67971E-7	--	--						--	--
1280.96704	1.64114E-7	--	--						--	--
1240.71613	1.60401E-7	--	--						--	--
1204.21144	1.5605E-7	--	--						--	--
1165.91518	1.51177E-7	--	--						--	--
1122.76928	1.48637E-7	--	--						--	--
1085.99896	1.45014E-7	--	--						--	--
1047.5742	1.4127E-7	--	--						--	--
1011.79028	1.37342E-7	--	--						--	--
978.60729	1.34321E-7	--	--						--	--
941.04147	1.30016E-7	--	--						--	--
905.79331	1.25746E-7	--	--						--	--
872.57616	1.22338E-7	--	--						--	--
839.28407	1.19341E-7	--	--						--	--
805.05549	1.17371E-7	--	--						--	--
774.64251	1.13798E-7	--	--						--	--
744.36209	1.10959E-7	--	--						--	--
716.61148	1.0791E-7	--	--						--	--
688.905	1.04729E-7	--	--						--	--
655.99504	1.00808E-7	--	--						--	--
624.47011	9.74574E-8	--	--						--	--
595.60154	9.48642E-8	--	--						--	--
567.63298	9.19832E-8	--	--						--	--
540.89506	8.96535E-8	--	--						--	--
516.23928	8.68441E-8	--	--						--	--
492.1365	8.42881E-8	--	--						--	--
468.97148	8.28577E-8	--	--						--	--
444.73328	7.97776E-8	--	--						--	--
423.29973	7.64885E-8	--	--						--	--
403.91149	7.55993E-8	--	--						--	--
395.03155	7.42705E-8	--	--						--	--
400.4061	7.44323E-8	--	--						--	--
398.47348	7.41373E-8	--	--						--	--
395.85081	7.41717E-8	--	--						--	--
394.06219	7.36877E-8	--	--						--	--
392.31529	7.36404E-8	--	--						--	--
390.56235	7.3954E-8	--	--						--	--
388.9474	7.33011E-8	--	--						--	--
387.24138	7.26725E-8	--	--						--	--
385.46845	7.4259E-8	--	--						--	--
383.67601	7.31249E-8	--	--						--	--
382.09106	7.39612E-8	--	--						--	--
380.3787	7.31135E-8	--	--						--	--
378.22274	7.32452E-8	--	--						--	--
375.97015	7.20453E-8	--	--						--	--
374.71477	7.12849E-8	--	--						--	--
373.3725	7.08024E-8	--	--						--	--
371.6201	7.19436E-8	--	--						--	--
370.21994	7.18634E-8	--	--						--	--
368.64768	7.12806E-8	--	--						--	--
366.89297	7.16028E-8	--	--						--	--
364.90168	7.08625E-8	--	--						--	--
363.13305	7.15198E-8	--	--						--	--
361.23944	7.04129E-8	--	--						--	--
359.34318	6.9886E-8	--	--						--	--
357.88694	7.04902E-8	--	--						--	--
356.30148	6.99017E-8	--	--						--	--
354.46155	7.01308E-8	--	--						--	--
352.96265	7.01594E-8	--	--						--	--
351.18759	6.99003E-8	--	--						--	--
349.50676	6.99074E-8	--	--						--	--
347.64351	6.93476E-8	--	--						--	--
345.94884	6.93175E-8	--	--						--	--
344.25091	6.90039E-8	--	--						--	--
342.40171	6.7993E-8	--	--						--	--
341.00607	6.95437E-8	--	--						--	--
339.19881	6.93733E-8	--	--						--	--
337.6939	6.88421E-8	--	--						--	--
336.08424	6.79128E-8	--	--						--	--
334.55885	6.78054E-8	--	--						--	--
332.92199	6.77939E-8	--	--						--	--
331.33827	6.82994E-8	--	--						--	--
329.64214	6.856E-8	--	--						--	--
328.11521	6.74961E-8	--	--						--	--
326.58634	6.64952E-8	--	--						--	--
325.016	6.7383E-8	--	--						--	--
323.53219	6.61358E-8	--	--						--	--
322.0338	6.68875E-8	--	--						--	--
320.34556	6.64422E-8	--	--						--	--
318.87781	6.67243E-8	--	--						--	--
317.51143	6.58838E-8	--	--						--	--
316.17997	6.54685E-8	--	--						--	--
314.58167	6.54871E-8	--	--						--	--
313.11659	6.53368E-8	--	--						--	--
311.23664	6.49516E-8	--	--						--	--
309.76176	6.5417E-8	--	--						--	--
308.2219	6.46179E-8	--	--						--	--
306.89959	6.53325E-8	--	--						--	--
305.52941	6.5805E-8	--	--						--	--
304.06291	6.48313E-8	--	--						--	--
302.33036	6.49745E-8	--	--						--	--
300.91147	6.36686E-8	--	--						--	--
299.38343	6.56947E-8	--	--						--	--
297.72812	6.40853E-8	--	--						--	--
296.01373	6.34839E-8	--	--						--	--
294.29061	6.36314E-8	--	--						--	--
292.81028	6.30743E-8	--	--						--	--
291.35077	6.36958E-8	--	--						--	--
289.76888	6.23455E-8	--	--						--	--
288.15572	6.28338E-8	--	--						--	--
286.59443	6.27479E-8	--	--						--	--
285.20791	6.29226E-8	--	--						--	--
283.80287	6.13002E-8	--	--						--	--
282.35425	6.24558E-8	--	--						--	--
280.94789	6.2135E-8	--	--						--	--
279.32773	6.20205E-8	--	--						--	--
277.61391	6.1031E-8	--	--						--	--
276.23936	6.09079E-8	--	--						--	--
274.73558	6.13231E-8	--	--						--	--
273.56002	6.03322E-8	--	--						--	--
272.16258	6.24056E-8	--	--						--	--
270.8131	6.14477E-8	--	--						--	--
269.55565	6.09365E-8	--	--						--	--
268.16683	6.10568E-8	--	--						--	--
266.93515	6.09551E-8	--	--						--	--
265.20287	6.03523E-8	--	--						--	--
263.59472	5.95604E-8	--	--						--	--
262.36871	5.99499E-8	--	--						--	--
260.91294	5.9244E-8	--	--						--	--
259.35814	5.96406E-8	--	--						--	--
257.74377	5.90836E-8	--	--						--	--
256.16163	5.89776E-8	--	--						--	--
254.52852	5.89934E-8	--	--						--	--
253.09151	5.96607E-8	--	--						--	--
251.74107	5.83175E-8	--	--						--	--
250.46702	5.76603E-8	--	--						--	--
248.84905	5.85266E-8	--	--						--	--
247.53358	5.81285E-8	--	--						--	--
246.1463	5.8223E-8	--	--						--	--
244.78009	5.79438E-8	--	--						--	--
243.46141	5.74297E-8	--	--						--	--
242.15873	5.68126E-8	--	--						--	--
240.6935	5.77834E-8	--	--						--	--
239.16778	5.7162E-8	--	--						--	--
237.6546	5.68799E-8	--	--						--	--
236.07554	5.72593E-8	--	--						--	--
234.80198	5.63372E-8	--	--						--	--
233.36075	5.61009E-8	--	--						--	--
232.04886	5.67668E-8	--	--						--	--
230.66016	5.65334E-8	--	--						--	--
229.39981	5.55425E-8	--	--						--	--
228.05381	5.52332E-8	--	--						--	--
226.83221	5.53291E-8	--	--						--	--
225.5238	5.44428E-8	--	--						--	--
224.2626	5.54952E-8	--	--						--	--
222.71683	5.48809E-8	--	--						--	--
221.39059	5.48595E-8	--	--						--	--
220.10838	5.43268E-8	--	--						--	--
218.99707	5.43268E-8	--	--						--	--
217.66872	5.34089E-8	--	--						--	--
216.21349	5.39616E-8	--	--						--	--
214.75584	5.33345E-8	--	--						--	--
213.29726	5.33803E-8	--	--						--	--
211.90916	5.23694E-8	--	--						--	--
210.54011	5.29665E-8	--	--						--	--
209.27239	5.19584E-8	--	--						--	--
208.134	5.10835E-8	--	--						--	--
206.99153	5.17737E-8	--	--						--	--
205.48792	5.31784E-8	--	--						--	--
204.02122	5.06095E-8	--	--						--	--
202.69074	5.05322E-8	--	--						--	--
201.24685	5.02673E-8	--	--						--	--
200.11073	5.13856E-8	--	--						--	--
198.92282	4.98363E-8	--	--						--	--
197.56411	5.0273E-8	--	--						--	--
196.34455	5.06367E-8	--	--						--	--
194.96816	4.93122E-8	--	--						--	--
193.70099	4.88526E-8	--	--						--	--
192.48925	4.94669E-8	--	--						--	--
191.48194	4.96172E-8	--	--						--	--
190.49797	4.85018E-8	--	--						--	--
189.2413	4.78846E-8	--	--						--	--
188.03814	4.77242E-8	--	--						--	--
186.70353	4.68092E-8	--	--						--	--
185.32875	4.69911E-8	--	--						--	--
184.09198	4.60031E-8	--	--						--	--
182.72145	4.63253E-8	--	--						--	--
181.38971	4.593E-8	--	--						--	--
180.34342	4.36433E-8	--	--						--	--
179.17161	4.46113E-8	--	--						--	--
178.15442	4.31493E-8	--	--						--	--
176.99908	4.10372E-8	--	--						--	--
175.80506	3.85614E-8	--	--						--	--
174.68644	3.73858E-8	--	--						--	--
173.67155	3.4406E-8	--	--						--	--
172.55975	3.29455E-8	--	--						--	--
171.43319	2.87786E-8	--	--						--	--
170.1316	2.51902E-8	--	--						--	--
168.82714	2.06353E-8	--	--						--	--
167.60668	1.70784E-8	--	--						--	--
166.60098	1.30247E-8	--	--						--	--
165.50437	9.46208E-9	--	--						--	--
164.22551	7.6593E-9	--	--						--	--
163.06524	4.81123E-9	--	--						--	--
161.98798	2.3827E-9	--	--						--	--
160.98662	1.67534E-9	--	--						--	--
160.06171	1.17417E-9	--	--						--	--
158.88855	2.29106E-11	--	--						--	--
157.96845	1.38896E-10	--	--						--	--
156.96331	-3.06429E-10	--	--						--	--
155.66554	-5.95676E-10	--	--						--	--
154.75857	4.89714E-10	--	--						--	--
153.68188	2.33402E-10	--	--						--	--
152.70038	5.58446E-10	--	--						--	--
151.66661	6.11427E-10	--	--						--	--
150.46458	1.23145E-10	--	--						--	--
149.46284	7.96144E-10	--	--						--	--
148.34509	-5.02602E-10	--	--						--	--
147.25094	2.96406E-10	--	--						--	--
146.01701	5.11193E-10	--	--						--	--
144.85807	-3.00702E-10	--	--						--	--
143.9532	5.58446E-10	--	--						--	--
142.89452	1.83285E-10	--	--						--	--
141.69093	-3.26476E-10	--	--						--	--
140.51732	3.9664E-10	--	--						--	--
139.52452	-2.00468E-11	--	--						--	--
138.50702	3.30772E-10	--	--						--	--
137.47445	1.43191E-10	--	--						--	--
136.35116	1.80135E-9	--	--						--	--
135.1848	-9.59382E-11	--	--						--	--
134.2354	-1.44623E-10	--	--						--	--
133.25933	-1.28873E-11	--	--						--	--
132.16147	4.92578E-10	--	--						--	--
131.00291	-2.3197E-10	--	--						--	--
129.88021	-3.23612E-10	--	--						--	--
128.98258	3.35068E-10	--	--						--	--
128.05072	-1.03098E-10	--	--						--	--
126.92275	-1.28872E-11	--	--						--	--
126.07249	2.87815E-10	--	--						--	--
125.1747	-2.97838E-10	--	--						--	--
124.30132	3.23612E-10	--	--						--	--
123.26107	-1.53215E-10	--	--						--	--
122.31475	-3.16453E-10	--	--						--	--
121.34345	-2.57744E-11	--	--						--	--
120.48465	7.23116E-10	--	--						--	--
119.62125	-8.44829E-11	--	--						--	--
118.7773	-2.23378E-10	--	--						--	--
117.818	-2.26242E-10	--	--						--	--
116.83448	1.11546E-9	--	--						--	--
115.87016	-2.56312E-10	--	--						--	--
114.81016	1.61806E-10	--	--						--	--
113.75503	-1.66102E-10	--	--						--	--
112.73873	9.39335E-10	--	--						--	--
111.90043	-8.59148E-11	--	--						--	--
110.95568	3.62274E-10	--	--						--	--
109.91425	5.15489E-11	--	--						--	--
109.0291	-4.72531E-10	--	--						--	--
108.10073	6.75863E-10	--	--						--	--
107.32443	-1.24576E-10	--	--						--	--
106.38787	-1.09541E-9	--	--						--	--
105.40411	-7.34571E-10	--	--						--	--
104.57925	4.8685E-10	--	--						--	--
103.68941	1.6467E-10	--	--						--	--
102.69592	2.6204E-10	--	--						--	--
101.69512	-3.73729E-10	--	--						--	--
100.72431	6.5868E-11	--	--						--	--
99.95901	3.9664E-10	--	--						--	--
99.09605	4.98306E-10	--	--						--	--
98.11695	6.47225E-10	--	--						--	--
97.2837	3.23612E-10	--	--						--	--
96.42651	-3.56546E-10	--	--						--	--
95.57116	5.94244E-10	--	--						--	--
94.63982	2.49153E-10	--	--						--	--
93.85444	-5.0117E-10	--	--						--	--
92.99035	-8.67739E-10	--	--						--	--
92.04195	9.03537E-10	--	--						--	--
91.08507	6.74431E-10	--	--						--	--
90.14363	-5.32672E-10	--	--						--	--
89.22785	7.68937E-10	--	--						--	--
88.25851	5.22648E-10	--	--						--	--
87.37389	-2.00468E-11	--	--						--	--
86.56255	-1.43191E-10	--	--						--	--
85.61987	5.3124E-10	--	--						--	--
84.75503	9.73701E-11	--	--						--	--
84.04672	4.15255E-10	--	--						--	--
83.28662	6.47225E-10	--	--						--	--
82.39647	-1.81853E-10	--	--						--	--
81.65743	6.11427E-10	--	--						--	--
80.9532	-2.019E-10	--	--						--	--
80.19023	6.97342E-10	--	--						--	--
79.29635	4.61076E-10	--	--						--	--
78.63079	-1.43191E-10	--	--						--	--
77.88857	-4.13823E-10	--	--						--	--
77.19292	6.40065E-10	--	--						--	--
76.36662	-5.16921E-10	--	--						--	--
75.59259	1.00234E-10	--	--						--	--
74.77839	-4.43893E-10	--	--						--	--
74.1123	-6.72999E-11	--	--						--	--
73.35923	6.30042E-11	--	--						--	--
72.51459	2.14787E-10	--	--						--	--
71.79173	-3.65138E-10	--	--						--	--
70.99157	8.9781E-10	--	--						--	--
70.14481	-5.45697E-18	--	--						--	--
69.53475	8.3051E-11	--	--						--	--
68.82279	4.99738E-10	--	--						--	--
67.99734	1.48919E-10	--	--						--	--
67.38276	-7.83256E-10	--	--						--	--
66.67784	4.95442E-10	--	--						--	--
66.02863	6.97342E-10	--	--						--	--
65.27832	5.25512E-10	--	--						--	--
64.63276	7.15956E-12	--	--						--	--
63.9912	-8.24782E-10	--	--						--	--
63.82013	4.69668E-10	--	--						--	--
		--	--						--	--

## Sheet: Fig 2 (b)
Total Specific heat
ZF		16 T		Fitting
Temperature (K)	Cp/T (mJ/mol K^2)	Temperature (K)	Cp/T (mJ/mol K^2)	Temperature (K)	Cp/T (mJ/mol K^2)
4.02098	41.41261	3.96319	79.74303	0	56.64941
4.22355	43.76689	4.15461	78.56981	0.20202	56.66464
4.42653	44.84208	4.34747	83.16352	0.40404	56.71034
4.62652	47.56711	4.54010002	82.364	0.60606	56.78658
4.82737	50.38134	4.73259	83.58854	0.80808	56.89342
5.02821	52.37802	4.92524	79.09713	1.0101	57.03101
5.22834	55.21146	5.11863	76.66656	1.21212	57.19948
5.43141	54.2517	5.31348	78.3051	1.41414	57.39903
5.63368	59.9035	5.50706	75.9458	1.61616	57.62987
5.83278	64.98846	5.69930034	78.65334	1.81818	57.89228
6.03828	67.0386	5.89149	82.54557	2.0202	58.18652
6.23693	64.91299	6.08478	77.51954	2.22222	58.51293
6.43805	64.5236	6.27855	86.01256	2.42424	58.87186
6.63815	72.83857	6.47317	83.25436	2.62626	59.26369
6.840295	74.03349	6.66915	82.05074	2.82828	59.68884
7.04057	77.06495	6.86622	81.71339	3.0303	60.14775
7.24116	83.11143	7.06576	85.90976	3.23232	60.64091
7.44313	84.75251	7.26783	79.19117	3.43434	61.16882
7.64518	82.51199	7.46922	82.17093	3.63636	61.73201
7.84619	88.90011	7.67051	84.88742	3.83838	62.33104
8.04676	91.37829	7.87118	86.68232	4.0404	62.96651
8.14798	94.98535	8.37321	83.67381	4.24242	63.63903
8.24824	94.72618	8.87414	94.83734	4.44444	64.34925
8.34786	102.33591	9.37823	92.48617	4.64646	65.09782
8.449499	99.08669	9.88289	102.07487	4.84848	65.88544
8.54949	100.58843	10.40684	104.96978	5.05051	66.71282
8.65019	105.59466	10.91549	114.72065	5.25253	67.58069
8.75069	104.29236	11.4230984	119.07933	5.45455	68.48981
8.84998	109.44144	11.92915	123.03573	5.65657	69.44094
8.95193	106.85385	12.43406	133.25061	5.85859	70.43488
9.05135	110.57638	12.94448	138.21696	6.06061	71.47242
9.15345	111.15112	13.45448	145.58078	6.26263	72.5544
9.25388	114.0408	13.96354	155.0885	6.46465	73.68165
9.35384	116.58207	14.47152	163.99773	6.66667	74.85502
9.45592	112.91794	14.98335	171.85762	6.86869	76.07536
9.55686	118.84415	15.49407	181.32904	7.07071	77.34354
9.65730	122.22775	16.00441	192.53443	7.27273	78.66045
9.75817	121.64742	16.51635	205.3009	7.47475	80.02695
9.85886	124.64203	17.02648	216.18467	7.67677	81.44394
9.95984	127.48726	17.53862	226.63896	7.87879	82.91232
10.06139	128.45787	18.04829	238.45076	8.08081	84.43297
10.17801	129.27611	18.56153	248.30812	8.28283	86.00678
10.28163	133.18909	19.07183	259.97266	8.48485	87.63464
10.38658	136.66061	19.58637	274.53946	8.68687	89.31744
10.48724	133.76233	20.09672	285.07492	8.88889	91.05606
10.58678	136.16427			9.09091	92.85137
10.68797	138.52646			9.29293	94.70423
10.78996	141.58345			9.49495	96.6155
10.89022	144.03359			9.69697	98.586
10.99157	147.17812			9.89899	100.61656
11.09178	151.26016			10.10101	102.70797
11.18955	152.57766			10.30303	104.86103
11.29178	154.61244			10.50505	107.07649
11.39111	156.0624			10.70707	109.35507
11.49364	160.95043			10.90909	111.6975
11.59392	162.17371	--	--	11.11111	114.10443
11.69266	164.86525	--	--	11.31313	116.57652
11.79327	166.61699	--	--	11.51515	119.11438
11.89335	169.12577	--	--	11.71717	121.71857
11.99488	173.13948	--	--	11.91919	124.38963
12.09695	173.78155	--	--	12.12121	127.12805
12.19781	176.58621	--	--	12.32323	129.93427
12.29726	179.24211	--	--	12.52525	132.80868
12.39806	180.72685	--	--	12.72727	135.75163
12.49893	183.01951	--	--	12.92929	138.76341
12.59987	186.25418	--	--	13.13131	141.84426
12.70107	186.08398	--	--	13.33333	144.99435
12.80276	186.34305	--	--	13.53535	148.2138
12.90368	186.02405	--	--	13.73737	151.50264
13.00324	185.05627	--	--	13.93939	154.86087
13.1033	185.04086	--	--	14.14141	158.28839
13.20528	187.59573	--	--	14.34343	161.78504
13.30803	189.43109	--	--	14.54545	165.35056
13.4087	187.10414	--	--	14.74747	168.98463
13.5095	186.39406	--	--	14.94949	172.68685
13.61017	186.36974	--	--	15.15152	176.45672
13.70989	181.98786	--	--	15.35354	180.29364
13.81023	178.4077	--	--	15.55556	184.19695
13.91116	174.57458	--	--	15.75758	188.16584
14.01285	171.35417	--	--	15.9596	192.19946
14.11378	167.20721	--	--	16.16162	196.2968
14.21388	163.64652	--	--	16.36364	200.45677
14.31509	164.78534	--	--	16.56566	204.67817
14.41448	165.64334	--	--	16.76768	208.95967
14.51493	166.25246	--	--	16.9697	213.29983
14.61547	168.3951	--	--	17.17172	217.69708
14.7159	170.10421	--	--	17.37374	222.14974
14.81781	172.35321	--	--	17.57576	226.65597
14.91918	175.71454	--	--	17.77778	231.21383
15.01951	175.60881	--	--	17.9798	235.8212
15.12064	176.94538	--	--	18.18182	240.47585
15.22039	180.32573	--	--	18.38384	245.17539
15.32145	181.71091	--	--	18.58586	249.91729
15.42226	182.4639	--	--	18.78788	254.69884
15.52351	184.96568	--	--	18.9899	259.5172
15.62481	191.68815	--	--	19.19192	264.36935
15.73031	188.36658	--	--	19.39394	269.2521
15.82693	190.01683	--	--	19.59596	274.1621
15.92724	192.43642	--	--	19.79798	279.0958
16.02834	195.68558	--	--	20	284.04951
16.1276	197.66089	--	--
16.22907	198.93447	--	--
16.32942	200.37042	--	--
16.431	201.0159	--	--
16.53281	205.11172	--	--
16.63389	205.68332	--	--
16.73497	207.94984	--	--
16.83631	211.63799	--	--
16.93738	215.02656	--	--
17.03688	218.92047	--	--
17.13777	220.2122	--	--
17.23912	222.57426	--	--
17.34007	223.24917	--	--
17.44234	227.36614	--	--
17.5437	228.29845	--	--
17.64429	230.11015	--	--
17.74486	233.94934	--	--
17.84584	234.96003	--	--
17.94492	237.45798	--	--
18.04641	239.99326	--	--
18.14679	241.5685	--	--
18.65373	253.7431	--	--
19.1516	265.47615	--	--
19.65626	277.32194	--	--
20.15703	288.82109	--	--
		--	--
		--	--
		--	--
		--	--
		--	--
		--	--
		--	--
		--	--
		--	--
		--	--
--	--	--	--
--	--	--	--
--	--	--	--
--	--	--	--
--	--	--	--
--	--	--	--
--	--	--	--
--	--	--	--
--	--	--	--
--	--	--	--
--	--	--	--
--	--	--	--
--	--	--	--
--	--	--	--
--	--	--	--
--	--	--	--
--	--	--	--
--	--	--	--
--	--	--	--
--	--	--	--
--	--	--	--
--	--	--	--
--	--	--	--
--	--	--	--
--	--	--	--
--	--	--	--
--	--	--	--
--	--	--	--
--	--	--	--
--	--	--	--
--	--	--	--
--	--	--	--
--	--	--	--
--	--	--	--
--	--	--	--
--	--	--	--
--	--	--	--
--	--	--	--
--	--	--	--
--	--	--	--
--	--	--	--
--	--	--	--
--	--	--	--
--	--	--	--
--	--	--	--
--	--	--	--
--	--	--	--
--	--	--	--
--	--	--	--
--	--	--	--
--	--	--	--
--	--	--	--
--	--	--	--
--	--	--	--
--	--	--	--
--	--	--	--
--	--	--	--
--	--	--	--
--	--	--	--
--	--	--	--
--	--	--	--
--	--	--	--
--	--	--	--
--	--	--	--
--	--	--	--
--	--	--	--
--	--	--	--
--	--	--	--
--	--	--	--
--	--	--	--
--	--	--	--
--	--	--	--
--	--	--	--
--	--	--	--
--	--	--	--
--	--	--	--
--	--	--	--
--	--	--	--
--	--	--	--
--	--	--	--
--	--	--	--
--	--	--	--
--	--	--	--
--	--	--	--
--	--	--	--
--	--	--	--
--	--	--	--
--	--	--	--
--	--	--	--
--	--	--	--
--	--	--	--
--	--	--	--
--	--	--	--
--	--	--	--
--	--	--	--
--	--	--	--
--	--	--	--
--	--	--	--
--	--	--	--
--	--	--	--
--	--	--	--
--	--	--	--
--	--	--	--
--	--	--	--
--	--	--	--
--	--	--	--
--	--	--	--
--	--	--	--
--	--	--	--
--	--	--	--
--	--	--	--
--	--	--	--
--	--	--	--
--	--	--	--
--	--	--	--
--	--	--	--
--	--	--	--
--	--	--	--
--	--	--	--
--	--	--	--
--	--	--	--
--	--	--	--
--	--	--	--
--	--	--	--
--	--	--	--
--	--	--	--
--	--	--	--
--	--	--	--
--	--	--	--
--	--	--	--
--	--	--	--
--	--	--	--
--	--	--	--
--	--	--	--
--	--	--	--
--	--	--	--
--	--	--	--
--	--	--	--
--	--	--	--
--	--	--	--
--	--
--	--
--	--
--	--
--	--
--	--
--	--
--	--
--	--
--	--
--	--
--	--
--	--
--	--
--	--
--	--
--	--
--	--
--	--
--	--
--	--
--	--
--	--
--	--
--	--
--	--
--	--
--	--
--	--
--	--
--	--
--	--
--	--
--	--
--	--
--	--
--	--
--	--
--	--
--	--
--	--
--	--
--	--
--	--
--	--
--	--
--	--
--	--
--	--
--	--
--	--
--	--
--	--
--	--
--	--
--	--
--	--
--	--
--	--
--	--
--	--
--	--
--	--
--	--
--	--
--	--
--	--
--	--
--	--
--	--
--	--
--	--
--	--
--	--
--	--
--	--
--	--
--	--
--	--
--	--
--	--
--	--
--	--
--	--
--	--
--	--
--	--
--	--
--	--
--	--
--	--
--	--
--	--
--	--
--	--
--	--
--	--
--	--
--	--
--	--
--	--
--	--
--	--
--	--
--	--
--	--
--	--
--	--
--	--
--	--
--	--
--	--
--	--
--	--
--	--
--	--
--	--
--	--
--	--
--	--
--	--
--	--
--	--
--	--
--	--
--	--
--	--
--	--
--	--
--	--
--	--
--	--
--	--
--	--
--	--
--	--
--	--
--	--
--	--
--	--
--	--
--	--
--	--
--	--
--	--
--	--
--	--
--	--
--	--
--	--
--	--
--	--
--	--
--	--
--	--
--	--
--	--
--	--
--	--
--	--
--	--
--	--
--	--
--	--
--	--
--	--
--	--
--	--
--	--
--	--
--	--
--	--
--	--
--	--
--	--
--	--
--	--
--	--
--	--
--	--
--	--
--	--
--	--
--	--
--	--
--	--
--	--
--	--
--	--
--	--
--	--
--	--
--	--
--	--
--	--
--	--
--	--
--	--
--	--
--	--
--	--
--	--
--	--
--	--
--	--
--	--
--	--
--	--
--	--
--	--
--	--
--	--
--	--
--	--
--	--
--	--
--	--
--	--
--	--
--	--
--	--
--	--
--	--
--	--
--	--
--	--
--	--
--	--
--	--
--	--
--	--
--	--
--	--
--	--
--	--
--	--
--	--
--	--
--	--
--	--
--	--
--	--
--	--
--	--
--	--
--	--
--	--
--	--
--	--
--	--
--	--
--	--
--	--
--	--
--	--
--	--
--	--
--	--
--	--
--	--
--	--
--	--
--	--
--	--
--	--
--	--
--	--
--	--
--	--
--	--
--	--
--	--
--	--
--	--
--	--
--	--
--	--
--	--
--	--
--	--
--	--
--	--
--	--
--	--
--	--
--	--
--	--
--	--
--	--
--	--
--	--
--	--
--	--
--	--
--	--
--	--
--	--
--	--
--	--
--	--
--	--
--	--
--	--
--	--
--	--
--	--
--	--
--	--
--	--
--	--
--	--
--	--
--	--
--	--
--	--
--	--
--	--
--	--
--	--
--	--
--	--
--	--
--	--
--	--
--	--
--	--
--	--
--	--
--	--
--	--
--	--
--	--
--	--
--	--
--	--
--	--
--	--
--	--
--	--
--	--
--	--
--	--
--	--
--	--
--	--
--	--
--	--
--	--
--	--
--	--
--	--
--	--
--	--
--	--
--	--
--	--
--	--
--	--
--	--
--	--
--	--
--	--
--	--
--	--
--	--
--	--
--	--
--	--
--	--
--	--
--	--
--	--
--	--
--	--
--	--
--	--
--	--
--	--
--	--
--	--
--	--
--	--
--	--
--	--
--	--
--	--
--	--
--	--
--	--
--	--
--	--
--	--
--	--
--	--
--	--
--	--
--	--
--	--
--	--
--	--

## Sheet: Fig 2 (c)
Specific heat			Spontaneous Nernst
Temperature (K)	Cel/T (mJ/mol K^2)		Temperature (K)	Signal (μV/K)
10.48724	83.53313		10.48894	-0.00776
10.58678	84.82299		10.63322	0.02683
10.68797	86.03899		10.75302	0.05972
10.78996	87.92449		10.92493	-0.01815
10.89022	89.20708		11.06955	0.05815
10.99157	91.15514		11.21481	0.05037
11.09178	94.03827		11.35968	-0.01284
11.18955	94.17055		11.50729	-0.0244
11.29178	94.94973		11.65291	0.04086
11.39111	95.16353		11.79834	0.04959
11.49364	98.75884		11.94369	0.14087
11.59392	98.7013		12.09072	0.22537
11.69266	100.11554		12.237	0.4714
11.79327	100.54956		12.382	0.51757
11.89335	101.73099		12.52899	0.46797
11.99488	104.38121		12.67586	0.45634
12.09695	103.63541		12.82159	0.51341
12.19781	105.0515		12.96856	0.34758
12.29726	106.32178		13.11365	0.13018
12.39806	106.38534		13.26161	-0.06526
12.49893	107.23861		13.40853	-0.04951
12.59987	109.01596		13.55541	-0.12996
12.70107	107.36741		13.70215	-0.06345
12.80276	106.12355		13.84937	-0.04427
12.90368	104.29575		13.9959	0
13.00324	101.82257		14.14346	-0.02433
13.1033	100.27729		14.2914	0.05379
13.20528	101.25562		14.43832	0.09988
13.30803	101.48452		14.58616	-0.01686
13.4087	97.56625		14.73175	0.08654
13.5095	95.24559		14.8797	0.1687
13.61017	93.59547		15.02666	0.14782
13.70989	87.58607
13.81023	82.35137
13.91116	76.83657
14.01285	71.90444
14.11378	66.04123
14.21388	60.76122
14.31509	60.14449
14.41448	59.26158
14.51493	58.09448
14.61547	58.44219
14.7159	58.3414
14.81781	58.73672
14.91918	60.23702
15.01951	58.27253

## Sheet: Fig 2 (d)
Resistivity			Seebeck
Temperature (K)	ρxx(μΩ cm)		Temperature (K)	Signal (μV/K)
15.01745	5.44428E-8		10.48794	-0.20858
14.9754	5.54952E-8		10.63182	-0.04333
14.9237	5.48809E-8		10.75392	0.21409
14.8792	5.48595E-8		10.92533	0.22804
14.83605	5.43268E-8		11.06995	-0.08533
14.79855	5.43268E-8		11.21541	0.25522
14.7536	5.34089E-8		11.35998	0.15152
14.7042	5.39616E-8		11.50669	0.00966
14.65455	5.33345E-8		11.65311	0.13377
14.6047	5.33803E-8		11.79884	-0.2681
14.5571	5.23694E-8		11.94409	0.26105
14.51	5.29665E-8		12.08862	0.16795
14.46625	5.19584E-8		12.23569	-0.23899
14.42685	5.10835E-8		12.3824950	0.39716
14.3872	5.17737E-8		12.52889	0.64925
14.33485	5.31784E-8		12.67556	1.22633
14.2836	5.06095E-8		12.82149	2.27184
14.23695	5.05322E-8		12.96826	4.00114
14.18615	5.02673E-8		13.11575	6.35866
14.14605	5.13856E-8		13.26181	8.61777
14.104	4.98363E-8		13.40793	10.15193
14.05575	5.0273E-8		13.55571	11.08801
14.0123	5.06367E-8		13.70395	11.77392
13.9631	4.93122E-8		13.84947	11.99911
13.91765	4.88526E-8		13.9952	12.36779
13.87405	4.94669E-8		14.14326	12.74072
13.8377	4.96172E-8		14.2911	12.91187
13.8021	4.85018E-8		14.43862	13.02901
13.7565	4.78846E-8		14.58406	13.5936
13.7127	4.77242E-8		14.73275	13.62142
13.66395	4.68092E-8		14.88	13.92367
13.61355	4.69911E-8		15.02776	14.09413
13.56805	4.60031E-8
13.51745	4.63253E-8
13.4681	4.593E-8
13.4292	4.36433E-8
13.3855	4.46113E-8
13.34745	4.31493E-8
13.3041	4.10372E-8
13.25915	3.85614E-8
13.2169	3.73858E-8
13.17845	3.4406E-8
13.1362	3.29455E-8
13.09325	2.87786E-8
13.04345	2.51902E-8
12.99335	2.06353E-8
12.94630	1.70784E-8
12.90740	1.30247E-8
12.86485	9.46208E-9
12.81505	7.6593E-9
12.76970	4.81123E-9
12.72745	2.3827E-9
12.68805	1.67534E-9
12.65155	1.17417E-9
12.60510	2.29106E-11
12.56855	1.38896E-10
12.52850	-3.06429E-10
12.47659	-5.95676E-10
12.44019	4.89714E-10
12.39685	2.33402E-10
12.357199	5.58446E-10
12.31529	6.11427E-10
12.26640	1.23145E-10
12.225499	7.96144E-10
12.1797	-5.02602E-10
12.1347	2.96406E-10
12.08375	5.11193E-10
12.0357	-3.00702E-10
11.99805	5.58446E-10
11.95385	1.83285E-10
11.90339	-3.26476E-10
11.854	3.9664E-10
11.81205	-2.00468E-11
11.768900	3.30772E-10
11.72495	1.43191E-10
11.67695	1.80135E-9
11.62689	-9.59382E-11
11.586	-1.44623E-10
11.54380	-1.28873E-11
11.49615	4.92578E-10
11.44565	-2.3197E-10
11.39650	-3.23612E-10
11.35705	3.35068E-10
11.31595	-1.03098E-10
11.266	-1.28872E-11
11.22820	2.87815E-10
11.18815	-2.97838E-10
11.14905	3.23612E-10
11.1023	-1.53215E-10
11.0596	-3.16453E-10
11.0156	-2.57744E-11
10.97655	7.23116E-10
10.93715	-8.44829E-11
10.89849	-2.23378E-10
10.85440	-2.26242E-10
10.809	1.11546E-9
10.76430	-2.56312E-10
10.71495	1.61806E-10
10.66560	-1.66102E-10
10.61785	9.39335E-10
10.57829	-8.59148E-11
10.53355	3.62274E-10
10.484	5.15489E-11
