# Supplementary material for: Calorimetric evidence for two phase transitions in Ba1−xKxFe2As2 with fermion pairing and quadrupling states
Source: Nat Commun. 2023 Oct 23;14:6734. doi: 10.1038/s41467-023-42459-0 (PMC10593811; doi:10.1038/s41467-023-42459-0)
Supplement: Supplementary file 3 — Source Data [file 41467_2023_42459_MOESM3_ESM.zip › Fig S1.xlsx]

## Sheet: Fig S1 (a)
Specific heat
0 T		Fitting
Temperature (K)	Cp/T (mJ/mol K^2)	Temperature (K)	Cp/T (mJ/mol K^2)
1.82560	24.20519	1.82560	40.24809
1.92705	25.85291	1.92705	40.48085
2.02656	27.07854	2.02656	40.72117
2.1247	28.16888	2.1247	40.96979
2.22433	29.94158	2.22433	41.23394
2.32473	30.36966	2.32473	41.51209
2.42456	31.49209	2.42456	41.80052
2.52261	32.22918	2.52261	42.09531
2.62052	31.70217	2.62052	42.40101
2.71838	33.28463	2.71838	42.71789
2.81763	32.85302	2.81763	43.05074
2.91682	34.16384	2.91682	43.39497
3.01602	34.42282	3.01602	43.75079
3.11605	34.674	3.11605	44.12124
3.21781	35.24882	3.21781	44.51007
3.31697	36.15602	3.31697	44.90064
3.42183	35.88269	3.42183	45.32611
3.52185	35.2601	3.52185	45.74388
3.62115	37.17805	3.62115	46.1702
3.720798	37.98521	3.720798	46.60951
3.82098	37.14577	3.82098	47.06283
3.92077	36.93712	3.92077	47.526
4.01998	38.16438	4.01998	47.99801
4.12176	35.60842	4.12176	48.49418
4.22159	37.93173	4.22159	48.99263
4.32178	39.01994	4.32178	49.50451
4.42257	37.56185	4.42257	50.0314
4.52291	39.87101	4.52291	50.56779
4.62243	37.05772	4.62243	51.11152
4.72145	39.56557	4.72145	51.66418
4.82371	39.62529	4.82371	52.24715
4.92352	38.38373	4.92352	52.82811
5.02357	39.12008	5.02357	53.42255
5.12267	41.43788	5.12267	54.02317
5.22277	41.33669	5.22277	54.64192
5.32369	40.397	5.32369	55.27816
5.42243	39.58686	5.42243	55.91269
5.52303	40.67467	5.52303	56.57152
5.62419	43.63698	5.62419	57.2468
5.72449	41.22286	5.72449	57.92887
5.82523	43.36251	5.82523	58.6268
5.92489	46.61472	5.92489	59.3299
6.0252	44.09467	6.0252	60.05048
6.1247	45.61762	6.1247	60.77804
6.22488	44.2154	6.22488	61.52371
6.32488	49.51575	6.32488	62.2812
6.42514	46.1207	6.42514	63.05405
6.52489	49.28899	6.52489	63.83631
6.62483	50.18016	6.62483	64.63369
6.72534	51.39915	6.72534	65.44936
6.82652	51.91495	6.82652	66.28466
6.92646	48.62287	6.92646	67.12376
7.02644	52.41719	7.02644	67.97732
7.12688	53.41358	7.12688	68.84922
7.22745	52.69236	7.22745	69.7369
7.32758	52.60452	7.32758	70.63534
7.42769	51.56768	7.42769	71.54841
7.52804	57.2445	7.52804	72.47867
7.62817	56.13401	7.62817	73.42207
7.72819	56.10608	7.72819	74.37984
7.82819	58.63564	7.82819	75.35263
7.92825	59.09594	7.92825	76.34164
8.02838	59.62423	8.02838	77.34723
8.12858	61.5832	8.12858	78.36943
8.229	62.09024	8.229	79.41008
8.32931	64.32572	8.32931	80.46587
8.42939	66.42813	8.42939	81.53577
8.52996	67.34517	8.52996	82.62748
8.62995	67.80555	8.62995	83.72966
8.72982	68.91449	8.72982	84.84727
8.82982	73.08119	8.82982	85.98336
8.93125	72.22935	8.93125	87.15328
9.03138	75.17174	9.03138	88.32549
9.13133	76.66748	9.13133	89.513
9.23086	77.07144	9.23086	90.71292
9.33216	77.37334	9.33216	91.95204
9.43237	78.52642	9.43237	93.19585
9.53251	81.85789	9.53251	94.45656
9.63228	82.86903	9.63228	95.73059
9.73208	81.7679	9.73208	97.02283
9.83299	85.94653	9.83299	98.34781
9.93347	88.06336	9.93347	99.68564
10.03343	88.82739	10.03343	101.03461
10.1498	90.30879	10.1498	102.62821
10.25883	93.4689	10.25883	104.14372
10.36708	95.03216	10.36708	105.66991
10.47004	95.55176	10.47004	107.14163
10.57029	97.23561	10.57029	108.5932
10.66655	98.83848	10.66655	110.00446
10.77169	101.5239	10.77169	111.56522
10.87326	104.13446	10.87326	113.09231
10.97417	106.43462	10.97417	114.62801
11.0752	109.77961	11.0752	116.18412
11.17605	111.76874	11.17605	117.756
11.27521	113.99913	11.27521	119.31932
11.37627	115.3927	11.37627	120.93085
11.47787	118.05949	11.47787	122.56927
11.57854	119.76656	11.57854	124.2109
11.67899	120.96013	11.67899	125.8666
11.77941	123.67663	11.77941	127.53924
11.87922	126.46669	11.87922	129.21919
11.98025	127.80962	11.98025	130.93696
12.08427	129.62559	12.08427	132.72354
12.18211	130.43024	12.18211	134.42054
12.28408	133.07397	12.28408	136.20597
12.38383	135.46311	12.38383	137.96879
12.48624	137.28859	12.48624	139.79541
12.58640	140.93088	12.58640	141.59776
12.68769	143.20393	12.68769	143.43629
12.78917	146.04213	12.78917	145.29385
12.88869	148.98216	12.88869	147.13056
12.98928	150.81088	12.98928	149.00182
13.09093	154.8519	13.09093	150.90739
13.18895	157.33163	13.18895	152.75888
13.29003	160.02459	13.29003	154.68176
13.38987	162.79095	13.38987	156.59454
13.49192	164.82427	13.49192	158.56312
13.59159	166.17596	13.59159	160.49856
13.69186	167.37083	13.69186	162.45798
13.7908	169.56364	13.7908	164.40322
13.89133	174.73024	13.89133	166.39141
13.99093	176.78235	13.99093	168.37244
14.09282	180.31452	14.09282	170.41021
14.19264	181.8453	14.19264	172.41738
14.29523	185.57724	14.29523	174.49044
14.39727	189.88419	14.39727	176.56288
14.49703	194.87436	14.49703	178.59826
14.59851	196.81715	14.59851	180.67807
14.69713	200.73524	14.69713	182.70762
14.79692	203.83502	14.79692	184.76952
14.89806	207.17646	14.89806	186.86737
14.99935	209.75357	14.99935	188.97606
15.10099	213.16611	15.10099	191.09945
15.20185	216.04754	15.20185	193.21361
15.30399	219.73312	15.30399	195.36106
15.40433	222.69459	15.40433	197.47719
15.50372	226.68938	15.50372	199.57878
15.60417	230.12404	15.60417	201.70841
15.70482	233.08402	15.70482	203.84755
15.80553	236.55261	15.80553	205.99285
15.90803	239.49662	15.90803	208.18118
16.00786	244.0525	16.00786	210.31682
16.11029	247.22087	16.11029	212.51217
16.20933	250.5273	16.20933	214.63876
16.31032	254.57961	16.31032	216.81094
16.41034	257.94405	16.41034	218.96562
16.51178	261.07022	16.51178	221.15403
16.61291	264.02185	16.61291	223.33874
16.71198	268.32906	16.71198	225.48188
16.81544	272.49246	16.81544	227.72279
16.91491	275.08712	16.91491	229.87979
17.01704	277.29947	17.01704	232.0971
17.11649	278.96285	17.11649	234.25842
17.21741	278.88683	17.21741	236.45425
17.31687	279.10887	17.31687	238.62029
17.41668	279.16265	17.41668	240.79646
17.51757	278.19563	17.51757	242.99807
17.61811	277.14697	17.61811	245.19454
17.71995	275.98998	17.71995	247.42143
17.82204	275.37093	17.82204	249.65641
17.92293	273.87651	17.92293	251.86747
18.0235	273.88198	18.0235	254.07396
18.12516	271.3596	18.12516	256.30685
18.22569	273.36026	18.22569	258.51783
18.32066	266.68331	18.32066	260.60911
18.42183	266.23908	18.42183	262.83972
18.52224	267.4505	18.52224	265.05661
18.6235	268.52936	18.6235	267.29595
18.72519	270.18693	18.72519	269.54811
18.82878	273.62149	18.82878	271.84656
18.92802	274.53365	18.92802	274.05231
19.02929	275.27419	19.02929	276.30731
19.13283	283.65798	19.13283	278.61764
19.23263	284.38956	19.23263	280.84937
19.33215	288.41313	19.33215	283.07944
19.4331	289.72715	19.4331	285.34702
19.53357	292.30925	19.53357	287.60922
19.63448	293.65581	19.63448	289.88705
19.73435	295.7748	19.73435	292.14736
19.83632	297.94362	19.83632	294.46169
19.93668	300.90259	19.93668	296.74618
20.04005	302.82243	20.04005	299.10611

## Sheet: Fig S1 (b)
Specific heat
0 T		16 T
Temperature (K)	Cp/T (mJ/mol K^2)	Temperature (K)	Cp/T (mJ/mol K^2)
2.51317	41.2078	2.54038	70.21951
2.61126	41.61304	2.63397	71.4783
2.71035	41.16745	2.72896	71.91179
2.80948	41.24618	2.82421	72.93257
2.90872	42.16633	2.91848	72.23274
3.0084	41.85676	3.01145	72.48212
3.10795	42.77768	3.10408	72.79286
3.20933	43.12482	3.19786	70.54559
3.30968	42.31309	3.29044	71.03612
3.40943	43.85915	3.38368	71.2233
3.50921	43.33074	3.47695	71.593
3.60857	44.31589	3.57094	70.92349
3.70875	45.53884	3.66469	72.43584
3.80848	46.59587	3.75911	71.10985
3.9091003	45.9641	3.85402	71.86048
4.00965	47.20298	3.94905	72.11534
4.11071	49.84281	4.04468	71.57709
4.21153	50.3586	4.14064	73.00965
4.31255	49.87114	4.23688	73.71427
4.41327	50.60001	4.33315	72.60999
4.51392	53.10243	4.42954	72.51019
4.61422	53.65345	4.52547	73.01319
4.71388	54.29443	4.62181	72.98125
4.81391	55.86317	4.71791	73.47611
4.91432	57.94736	4.81389	73.6795
5.01435	58.78565	4.91034	73.92807
5.11454	59.65904	5.00682	74.65116
5.21449	61.61441	5.10333	74.50004
5.31697	62.67055	5.19914	74.69052
5.41703	64.75584	5.29741	76.04772
5.51812	65.89969	5.39388	76.14865
5.61959	67.32537	5.49131	76.33693
5.71985	68.58919	5.58716	77.00167
5.81959	70.75716	5.68321	78.31644
5.91984	71.63485	5.779	78.61557
6.01921	72.23619	5.87562	80.53322
6.1194	73.71606	5.97176	82.9516
6.21941	76.18523	6.06847	81.00586
6.319502	79.09121	6.16531	81.84659
6.41955	79.67756	6.26202	80.48322
6.51943	79.09792	6.35905	81.08073
6.61976	80.33989	6.45626	81.99206
6.72032	84.74938	6.55403	81.82304
6.82065	85.11254	6.65214	84.06301
6.92095	87.05494	6.75048	81.95663
7.02137	87.42178	6.84899	84.33939
7.12196	90.51755	6.948104	85.7378
7.22227	91.62499	7.0477	88.16423
7.32242	93.35903	7.15003	85.65758
7.42268	94.45277	7.24956	88.53284
7.52334	97.21538	7.35094	89.26697
7.623601	99.34488	7.45146	90.11299
7.72354	101.84578	7.55196	89.24534
7.82341	103.07749	7.65257	91.47441
7.92391	105.64111	7.753195	91.96578
8.02492	107.02729	7.85332	91.80373
8.12666	107.29172	7.95357	92.33308
8.22672	109.19919	8.05382	94.29591
8.32725	112.54889	8.15429	95.62677
8.42777	112.49269	8.254698	95.59541
8.52797	114.68422	8.35514	96.48199
8.62856	116.70224	8.45478	97.73463
8.727803	118.95323	8.55419	99.64768
8.82801	122.0425	8.65584	103.25184
8.92948	124.84542	8.75567	101.01863
9.02981	125.79459	8.85624	101.3711
9.13082	127.85959	8.95609	104.61972
9.23071	130.47473	9.05741	105.42482
9.33232	133.25694	9.15834	106.64989
9.432303	134.33687	9.25951	106.64078
9.53334	135.46041	9.35979	107.57175
9.63351	137.94528	9.45979	109.31093
9.73378	140.74616	9.56164	110.57092
9.83487	143.11971	9.66277	111.13817
9.93536	145.2326	9.76804	111.54922
10.03628	147.89432	9.86348	112.40862
10.15183	149.19458	9.98167	115.37238
10.256702	153.01659	10.08862	114.82527
10.36258	157.08739	10.19454	116.74092
10.46737	157.90385	10.29875	118.35094
10.57065	159.30967	10.39961	120.31825
10.67203	160.93054	10.50127	119.89454
10.87355	165.3992	10.59282	121.41548
10.97574	168.84577	10.70377	122.66143
11.07584	170.72391	10.80573	123.30989
11.17578	172.92666	10.90619	125.16125
11.27831	176.25479	11.00752	128.52765
11.37669	176.90975	11.1098	129.42063
11.47848	181.31324	11.21087	130.75368
11.57887	182.91965	11.31214	132.50004
11.67949	184.24933	11.413103	134.54141
11.78137	187.46164	11.51319	134.79003
11.879395	185.06846	11.61407	137.25537
11.97938	184.07939	11.716595	137.97783
12.08271	182.13402	11.81741	138.89765
12.18507	182.39087	11.91876	140.93911
12.28778	183.72697	12.02086	142.81991
12.38533	181.89326	12.1218	143.50998
12.48677	181.80489	12.22359	145.2036
12.58805	180.80823	12.32472	147.59141
12.68856	179.49408	12.42725	148.40509
12.79067	176.3849	12.52845	150.28204
12.89073	173.75458	12.629701	151.3987
12.99104	172.72872	12.73159	153.1288
13.09169	171.58655	12.83165	154.95283
13.19175	168.64921	12.93296	156.67254
13.29287	168.15001	13.03617	158.36294
13.39312	169.81082	13.13741	159.66638
13.4948	169.37311	13.23831	161.78987
13.59521	170.42344	13.34072	163.23043
13.69676	172.99145	13.44198	165.07978
13.79774	173.36662	13.54241	166.83309
13.89737	176.58088	13.64453	168.77572
13.99799	178.12942	13.74621	170.3042
14.0991	180.02283	13.84896	172.4289
14.19983	182.01966	13.9514	173.72555
14.30155	183.37595	14.05263	176.44397
14.40248	185.80136	14.15408	179.82026
14.50263	188.13307	14.2552	180.6887
14.60299	189.69028	14.35714	182.17977
14.70299	191.89047	14.45808	183.75105
14.80428	192.88996	14.5615	185.83753
14.90471	195.38177	14.66334	187.62405
15.00616	198.01124	14.76576	189.70219
15.10766	200.58593	14.86735	192.33309
15.6126	212.02041	14.9698	192.43422
16.1116	222.04974	15.48208	203.79683
16.61551	234.36356	15.98499	213.3152
17.12004	245.77526	16.4994	224.72244
17.62133	257.43779	17.00889	234.86431
18.12605	269.91229	17.52031	247.13973
18.62814	280.61872	18.02925	256.98867
19.13331	293.00926	18.54164	268.10221
19.62647	302.7752	19.05209	279.01491
20.12933	316.37834	19.56678	291.86128
		20.07692	304.31987
--	--
--	--
--	--
--	--
--	--
--	--
--	--
--	--
--	--
--	--
--	--
--	--
--	--
--	--
--	--
--	--
--	--
--	--
--	--
--	--
--	--
--	--
--	--
--	--
--	--
--	--
--	--
--	--
--	--
--	--
--	--
--	--
--	--
--	--
--	--
--	--
--	--
--	--
--	--
--	--
--	--
--	--
--	--
--	--
--	--
--	--
--	--
--	--
--	--
--	--
--	--
--	--
--	--
--	--
--	--
--	--
--	--
--	--
--	--
--	--
--	--
--	--
--	--
--	--
--	--
--	--
--	--
--	--
--	--
--	--
--	--
--	--
--	--
--	--
--	--
--	--
--	--
--	--
--	--
--	--
--	--
--	--
--	--
--	--
--	--
--	--
--	--
--	--
--	--
--	--
--	--
--	--
--	--
--	--
--	--
--	--
--	--
--	--
--	--
--	--
--	--
--	--
--	--
--	--
--	--
--	--
--	--
--	--
--	--
--	--
--	--
--	--
--	--
--	--
--	--
--	--
--	--
--	--
--	--
--	--
--	--
--	--
--	--
--	--
--	--
--	--
--	--
--	--
--	--
--	--
--	--
--	--
--	--
--	--
--	--
--	--
--	--
--	--
--	--
--	--
--	--
--	--
--	--
--	--
--	--
--	--
--	--
--	--
--	--
--	--
--	--
--	--
--	--
--	--
--	--
--	--
--	--
--	--
--	--
--	--
--	--
--	--
--	--
--	--
--	--
--	--
--	--
--	--
--	--
--	--
--	--
--	--
--	--
--	--
--	--
--	--
--	--
--	--
--	--
--	--
--	--
--	--
--	--
--	--
--	--
--	--
--	--
--	--
--	--
--	--
--	--
--	--
--	--
--	--
--	--
--	--
--	--
--	--
--	--
--	--
--	--
--	--
--	--
--	--
--	--
--	--
--	--
--	--
--	--
--	--
--	--
--	--
--	--
--	--
--	--
--	--
--	--
--	--
--	--
--	--
--	--
--	--
--	--
--	--
--	--
--	--
--	--
--	--
--	--
--	--
--	--
--	--
--	--
--	--
--	--
--	--
--	--
--	--
--	--
--	--
--	--
--	--
--	--
--	--
--	--
--	--
--	--
--	--
--	--
--	--
--	--
--	--
--	--
--	--
--	--
--	--
--	--
--	--
--	--
--	--
--	--
--	--
--	--
--	--
--	--
--	--
--	--
--	--
--	--
--	--
--	--
--	--
--	--
--	--
--	--
--	--
--	--
--	--
--	--
--	--
--	--
--	--
--	--
--	--
--	--
--	--
--	--
--	--
--	--
--	--
--	--
--	--
--	--
--	--
--	--
--	--
--	--
--	--
--	--
--	--
--	--
--	--
--	--
--	--
--	--
--	--
--	--
--	--
--	--
--	--
--	--
--	--
--	--
--	--
--	--
--	--
--	--
--	--
--	--
--	--
--	--
--	--
--	--
--	--
--	--
--	--
--	--
--	--
--	--
--	--
--	--
--	--
--	--
--	--
--	--
--	--
--	--
--	--
--	--
--	--
--	--
--	--
--	--
--	--
--	--
--	--
--	--
--	--
--	--
--	--
--	--
--	--
--	--
--	--
--	--
--	--
--	--
--	--
--	--
--	--
--	--
--	--
--	--
--	--
--	--
--	--
--	--
--	--
--	--
--	--
--	--
--	--
--	--
--	--
--	--
--	--
--	--
--	--
--	--
--	--
--	--
--	--
--	--
--	--
--	--
--	--
--	--
--	--
--	--
--	--
--	--
--	--
--	--
--	--
--	--
--	--
--	--
--	--
--	--
--	--

## Sheet: Fig S1 (c)
Specific heat
0 T		16 T
Temperature (K)	Cp/T (mJ/mol K^2)	Temperature (K)	Cp/T (mJ/mol K^2)
2.61229	57.7916	2.25872	105.27221
2.809	52.90448	2.35406	107.98186
3.00805	58.4333	2.44891	104.47533
3.20942	55.43885	2.54241	104.49242
3.40908	58.98152	2.636097	101.32351
3.60947	56.75812	2.731399	100.30228
3.80908	56.29433	2.82672	102.0093
4.00906	59.86115	2.92095	98.71286
4.21394	54.32966	3.01442	98.11042
4.41565	51.8834	3.10698	96.04778
4.61643	59.59352	3.20086	94.81149
4.81619	52.80776	3.29383	90.70389
5.01565	56.72044	3.38705	90.60422
5.222	58.61799	3.48113	90.31804
5.42565	61.95737	3.57585	88.17761
5.6263025	66.90022	3.67019	86.87795
5.82667	72.24773	3.76352	86.07771
6.02663	71.30209	3.85827	84.28233
6.22677	77.14395	3.95336	85.12281
6.42694	80.32553	4.04901	84.59296
6.62798	83.99243	4.14552	83.55874
6.82889	82.71584	4.24221	82.68894
7.03036	83.09139	4.33759	83.64682
7.23135	85.87522	4.43405	82.56918
7.43326	87.16292	4.52999	79.95512
7.63394	89.45123	4.62629	78.50185
7.834201	93.54017	4.81619	78.91598
8.03505	97.18649	5.01565	78.10669
8.13637	104.09863	5.222	77.54016
8.236403	102.56824	5.42565	77.24435
8.33701	106.87639	5.626302	77.19799
8.43752	107.40221	5.82667	77.38005
8.53812	108.51427	6.02663	77.77168
8.63849	114.08298	6.22677	78.35347
8.73843	113.94443	6.42694	79.10286
8.83857	118.84947	6.62798	80.00022
8.93937	120.31114	6.828897	81.01702
9.04062	121.66923	7.03036	82.13212
9.14135	120.83698	7.23135	83.31571
9.24152	121.07081	7.43326	84.55344
9.342602	122.47764	7.63394	85.81146
9.44335	122.6262	7.834201	87.0769
9.54444	126.98359	7.96167	87.13573
9.64439	132.81594	8.06159	88.50818
9.745299	132.91687	8.16165	89.13223
9.84586	130.69012	8.26235	89.75551
9.94775	132.13951	8.362	90.36688
10.04834	136.78712	8.46248	90.97762
10.16143	140.29393	8.56248	91.57978
10.26706	144.20722	8.66217	92.17467
10.37057	146.24972	8.76344	92.77402
10.47543	147.50105	8.86368	93.36326
10.57719	147.97084	8.96389	93.94926
10.67846	147.85686	9.06471	94.53731
10.77202	153.17253	9.16565	95.12606
10.87808	169.84805	9.267102	95.71976
10.98009	163.31993	9.36717	96.30942
11.08105	165.2218	9.46734	96.90604
11.18162	166.04898	9.56931	97.52249
11.28324	171.49154	9.66961	98.14054
11.38276	172.35375	9.77048	98.77662
11.48338	176.09338	9.871	98.90027
11.58473	179.24869	10.39558	99.36926
11.68526	180.63111	10.90081	113.22368
11.78527	182.85962	11.41119	117.8087
11.88585	183.01495	11.91785	118.51887
11.98578	188.79792	12.42579	125.59257
12.08876	183.38096	13.4406	142.50677
12.18969	180.26043	13.94979	152.00275
12.29051	170.05162	14.45836	160.9207
12.39089	157.28292	14.96857	168.29878
12.49187	148.18926	15.47894	175.81126
12.59072	146.22776	15.98814	188.80878
12.69209	146.36959	16.5003	200.14569
12.79223	141.87879	17.01179	212.42449
12.89317	141.34054	17.52357	224.32029
12.99431	138.99545	18.03237	236.08668
13.09513	137.02467	18.54529	248.76072
13.19499	139.06342	19.05569	264.14053
13.2946	135.49636	19.57061	274.53877
13.39603	137.6773	20.0809	286.56749
13.49611	139.54479
13.59768	141.21449
13.69817	139.0687
13.79902	149.25542
13.8995	150.71421
13.99873	152.39398
14.09889	154.161
14.20016	155.19855
14.30081	155.87556
14.40181	160.35145
14.50213	158.23326
14.60247	163.05288
14.70356	163.34293
14.80248	163.74118
14.90383	168.09512
15.00412	168.18048
15.10476	172.56359
15.60848	184.63099
16.11506	191.33492
16.61541	208.23738
17.11686	219.42838
17.62372	234.05227
18.12289	248.67222
18.62334	259.37766
19.12885	276.78845
19.63119	285.07505
20.13637	296.85484

## Sheet: Fig S1 (d)
Specific heat
0 T		16 T
Temperature (K)	Cp/T (mJ/mol K^2)	Temperature (K)	Cp/T (mJ/mol K^2)
2.12218	92.92249	2.266	90.30682
2.22154	92.83792	2.45429	91.52082
2.32752	92.88652	2.640702	92.36937
2.42729	95.80937	2.83069	91.90058
2.52559	97.64373	3.01857	92.61032
2.62341	98.40605	3.20599	92.2466
2.72125	99.84172	3.39288	92.49311
2.82075	100.96943	3.58076	93.97146
2.91965	102.6177	3.76988	93.95745
3.01967	103.917	3.95915	93.36841
3.1192	106.61638	4.15038	95.26494
3.22124	108.08672	4.34301	92.79
3.321395	108.64997	4.53494	93.53273
3.42114	111.94703	4.72718	93.7464
3.52111	112.37077	4.92167	93.14724
3.62071	114.36054	5.11397	96.80666
3.72107	114.89264	5.30634	93.62993
3.82068	116.34419	5.49841	94.30244
3.92079	121.42287	5.69073	93.31704
4.02108	117.78957	5.88332	94.90862
4.12141	119.04492	6.07792	94.58106
4.221903	118.55604	6.27164	94.66638
4.32265	117.39449	6.46576	96.51537
4.42306	116.73364	6.66152	97.64726
4.52312	114.26713	6.85852	98.57781
4.62349	111.94881	7.05696	98.19912
4.72373	109.44738	7.257203	99.85347
4.82509	107.79513	7.45771	100.07977
4.92516	104.11223	7.65874	101.43779
5.02525	102.63297	7.85937	102.12261
5.12486	100.56076	8.36412	105.02035
5.22483	97.77093	8.65887	107.63881
5.32487	95.6716	9.15932	112.52712
5.42489	93.77342	9.66141	116.66121
5.52505	91.14055	10.1759	122.18988
5.62499	91.2233	10.69433	126.81469
5.72523	90.95718	11.20591	133.07991
5.82528	90.40145	11.71298	138.59884
5.92533	90.87294	12.21774	145.19145
6.02584	90.06559	12.72875	152.25431
6.12581	90.12407	13.23596	159.67745
6.22596	92.82075	13.74321	167.98265
6.32611	90.53758	14.25139	175.57295
6.42592	91.25754	14.75925	184.06581
6.52606	91.84528	14.96638	187.03417
6.62619	92.04828
6.72636	93.12453
6.82655	93.54955
6.92702	93.29007
7.02722	93.82016
7.12743	94.29514
7.22784	94.77336
7.32774	96.23827
7.42804	96.111
7.52825	95.81532
7.62835	96.23116
7.72840	97.52607
7.82844	98.59776
7.92833	97.80538
8.02913	100.5568
8.53218	103.46089
8.92876	106.68544
9.42897	111.35228
9.93025	115.85741
10.44546	121.09185
10.96079	126.59637
11.47095	133.83878
11.97558	140.14809
12.47191	148.05503
12.98119	154.91194
13.48447	163.16299
13.98452	171.8565
14.48609	181.00149
14.98762	189.96146
15.09279	190.43069
