# Supplementary material for: Calorimetric evidence for two phase transitions in Ba1−xKxFe2As2 with fermion pairing and quadrupling states
Source: Nat Commun. 2023 Oct 23;14:6734. doi: 10.1038/s41467-023-42459-0 (PMC10593811; doi:10.1038/s41467-023-42459-0)
Supplement: Supplementary file 3 — Source Data [file 41467_2023_42459_MOESM3_ESM.zip › Fig S2.xlsx]

## Sheet: Fig S2 (a)
Resistivity
0 T		3 T
Temperature (K)	Resistivity, ρxx (mΩ cm)	Temperature (K)	Resistivity, ρxx (mΩ cm)
16.00505	5.89776E-8	8.0033	4.42461E-10
15.95395	5.89934E-8	8.04125	-6.14291E-10
15.90885	5.96607E-8	8.08355	3.00702E-11
15.86635	5.83175E-8	8.1212	-5.29808E-10
15.82615	5.76603E-8	8.16715	5.87084E-11
15.77495	5.85266E-8	8.21239	6.11427E-10
15.7332	5.81285E-8	8.25340	-7.14525E-10
15.68905	5.8223E-8	8.28815	2.89246E-10
15.64545	5.79438E-8	8.33490	3.70866E-10
15.60325	5.74297E-8	8.37989	-1.6467E-10
15.56145	5.68126E-8	8.42329	6.22882E-10
15.5143	5.77834E-8	8.47140	5.04033E-10
15.46505	5.7162E-8	8.51480	3.82321E-10
15.41605	5.68799E-8	8.56125	8.94946E-10
15.36475	5.72593E-8	8.60360	2.34834E-10
15.32325	5.63372E-8	8.65025	7.94712E-10
15.27615	5.61009E-8	8.69645	3.68002E-10
15.23315	5.67668E-8	8.74605	-1.99036E-10
15.1875	5.65334E-8	8.78590	8.31942E-10
15.14595	5.55425E-8	8.83219	-8.9781E-10
15.10145	5.52332E-8	8.87005	4.42461E-10
15.06095	5.53291E-8	8.91265	-5.44127E-11
15.01745	5.44428E-8	8.96085	-8.40533E-10
14.9754	5.54952E-8	9.00345	4.53916E-10
14.9237	5.48809E-8	9.03945	2.50585E-10
14.8792	5.48595E-8	9.0825	-1.06105E-9
14.83605	5.43268E-8	9.12245	7.10229E-10
14.79855	5.43268E-8	9.16255	-8.59147E-12
14.7536	5.34089E-8	9.20545	2.54881E-10
14.7042	5.39616E-8	9.25345	3.25044E-10
14.65455	5.33345E-8	9.29035	3.73729E-10
14.6047	5.33803E-8	9.33365	-6.08563E-10
14.5571	5.23694E-8	9.38105	1.14553E-11
14.51	5.29665E-8	9.42305	2.27674E-10
14.46625	5.19584E-8	9.47025	-1.21713E-10
14.42685	5.10835E-8	9.51179	-4.16687E-10
14.3872	5.17737E-8	9.55105	-4.3387E-10
14.33485	5.31784E-8	9.59450	4.18119E-10
14.2836	5.06095E-8	9.633	-3.23612E-10
14.23695	5.05322E-8	9.66905	-6.87318E-10
14.18615	5.02673E-8	9.71389	3.6657E-10
14.14605	5.13856E-8	9.76245	1.67534E-10
14.104	4.98363E-8	9.80839	4.39597E-10
14.05575	5.0273E-8	9.85035	7.97576E-10
14.0123	5.06367E-8	9.89549	-1.13694E-9
13.9631	4.93122E-8	9.94619	2.43426E-11
13.91765	4.88526E-8	9.99215	5.65606E-10
13.87405	4.94669E-8	10.0393	-5.92812E-10
13.8377	4.96172E-8	10.0834	5.04033E-10
13.8021	4.85018E-8	10.1244	-2.50585E-10
13.7565	4.78846E-8	10.17395	1.346E-10
13.7127	4.77242E-8	10.21065	1.13551E-9
13.66395	4.68092E-8	10.25460	2.89246E-10
13.61355	4.69911E-8	10.30585	2.0548E-9
13.56805	4.60031E-8	10.35120	1.24576E-9
13.51745	4.63253E-8	10.39525	3.69147E-9
13.4681	4.593E-8	10.47189	5.44127E-9
13.4292	4.36433E-8	10.51320	8.71462E-9
13.3855	4.46113E-8	10.55025	9.67687E-9
13.34745	4.31493E-8	10.59565	1.09928E-8
13.3041	4.10372E-8	10.63990	1.33268E-8
13.25915	3.85614E-8	10.68375	1.4879E-8
13.2169	3.73858E-8	10.72639	1.67162E-8
13.17845	3.4406E-8	10.77285	1.93437E-8
13.1362	3.29455E-8	10.81069	2.18052E-8
13.09325	2.87786E-8	10.85529	2.35134E-8
13.04345	2.51902E-8	10.90579	2.69443E-8
12.99335	2.06353E-8	10.95415	2.76087E-8
12.94630	1.70784E-8	11.0029	3.03451E-8
12.90740	1.30247E-8	11.0407	3.13431E-8
12.86485	9.46208E-9	11.0848	3.42857E-8
12.81505	7.6593E-9	11.1205	3.44977E-8
12.76970	4.81123E-9	11.1606	3.58737E-8
12.72745	2.3827E-9	11.20495	3.61558E-8
12.68805	1.67534E-9	11.25285	3.84641E-8
12.65155	1.17417E-9	11.29189	3.92001E-8
12.60510	2.29106E-11	11.33139	3.81605E-8
12.56855	1.38896E-10	11.37309	3.93776E-8
12.52850	-3.06429E-10	11.41170	3.98043E-8
12.47659	-5.95676E-10	11.45411	4.03986E-8
12.44019	4.89714E-10	11.49239	4.06964E-8
12.39685	2.33402E-10	11.52979	4.05231E-8
12.35719	5.58446E-10	11.57319	4.12004E-8
12.31529	6.11427E-10	11.61545	4.13723E-8
12.26641	1.23145E-10	11.667	4.22085E-8
12.22549	7.96144E-10	11.71305	4.21641E-8
12.1797	-5.02602E-10	11.75339	4.28156E-8
12.1347	2.96406E-10	11.79391	4.38581E-8
12.08375	5.11193E-10	11.84035	4.37077E-8
12.0357	-3.00702E-10	11.88365	4.37507E-8
11.99805	5.58446E-10	11.92715	4.42518E-8
11.95385	1.83285E-10	11.97080	4.2744E-8
11.90339	-3.26476E-10	12.01165	4.40972E-8
11.854	3.9664E-10	12.05715	4.44351E-8
11.81205	-2.00468E-11	12.10025	4.42604E-8
11.76890	3.30772E-10	12.1431	4.51439E-8
11.72495	1.43191E-10	12.1817	4.5469E-8
11.67695	1.80135E-9	12.25655	4.468E-8
11.62689	-9.59382E-11	12.29935	4.52384E-8
11.586	-1.44623E-10	12.34149	4.46356E-8
11.54380	-1.28873E-11	12.38529	4.58312E-8
11.49615	4.92578E-10	12.43050	4.58269E-8
11.44565	-2.3197E-10	12.47235	4.64498E-8
11.39650	-3.23612E-10	12.51185	4.64054E-8
11.35705	3.35068E-10	12.55320	4.61778E-8
11.31595	-1.03098E-10	12.59210	4.67262E-8
11.266	-1.28872E-11	12.63710	4.71529E-8
11.22820	2.87815E-10	12.67975	4.74665E-8
11.18815	-2.97838E-10	12.72289	4.83185E-8
11.14905	3.23612E-10	12.76205	4.73806E-8
11.1023	-1.53215E-10	12.80589	4.76455E-8
11.0596	-3.16453E-10	12.85445	4.80135E-8
11.0156	-2.57744E-11	12.90335	4.72145E-8
10.97655	7.23116E-10	12.94000	4.837E-8
10.93715	-8.44829E-11	12.98265	4.83786E-8
10.89849	-2.23378E-10	13.0359	4.80493E-8
10.85440	-2.26242E-10	13.0847	4.85877E-8
10.809	1.11546E-9	13.13365	4.83972E-8
10.764300	-2.56312E-10	13.17175	4.99294E-8
10.71495	1.61806E-10	13.24535	5.01628E-8
10.665600	-1.66102E-10	13.2934	4.97189E-8
10.61785	9.39335E-10	13.3316	4.90445E-8
10.578299	-8.59148E-11	13.37675	5.02559E-8
10.53355	3.62274E-10	13.4249	5.00497E-8
10.484	5.15489E-11	13.4748	5.1095E-8
10.441699	-4.72531E-10	13.52325	5.05623E-8
10.39715	6.75863E-10	13.56235	5.13412E-8
10.35975	-1.24576E-10	13.599	5.06983E-8
10.31445	-1.09541E-9	13.64455	5.15174E-8
10.26665	-7.34571E-10	13.6901	5.12267E-8
10.226399	4.8685E-10	13.73265	5.07842E-8
10.1828	1.6467E-10	13.77675	5.08415E-8
10.1339	2.6204E-10	13.8186	5.13255E-8
10.0844	-3.73729E-10	13.86295	5.1841E-8
10.03615	6.5868E-11	13.9015	5.0926E-8
9.99795	3.9664E-10	13.9445	5.01427E-8
9.954699	4.98306E-10	13.99455	5.23994E-8
9.905399	6.47225E-10	14.0313	5.19498E-8
9.86325	3.23612E-10	14.06985	5.29779E-8
9.819700	-3.56546E-10	14.11525	5.14715E-8
9.77605	5.94244E-10	14.1509	5.24825E-8
9.728300	2.49153E-10	14.1926	5.32213E-8
9.68785	-5.0117E-10	14.2312	5.36552E-8
9.64315	-8.67739E-10	14.27335	5.33459E-8
9.59385	9.03537E-10	14.31375	5.31626E-8
9.54385	6.74431E-10	14.35565	5.34275E-8
9.494400	-5.32672E-10	14.40615	5.30552E-8
9.44605	7.68937E-10	14.453	5.32614E-8
9.394599	5.22648E-10	14.4921	5.40905E-8
9.3474001	-2.00468E-11	14.53415	5.41721E-8
9.303899	-1.43191E-10	14.57165	5.43211E-8
9.2531003	5.3124E-10	14.61345	5.39402E-8
9.20625	9.73701E-11	14.65225	5.41865E-8
9.1677	4.15255E-10	14.69075	5.43067E-8
9.12615	6.47225E-10	14.7344	5.39473E-8
9.07725	-1.81853E-10	14.7685	5.47793E-8
9.03645	6.11427E-10	14.8128	5.51401E-8
8.997399	-2.019E-10	14.8527	5.48638E-8
8.954899	6.97342E-10	14.8944	5.39373E-8
8.90485	4.61076E-10	14.94105	5.48809E-8
8.8674001	-1.43191E-10	14.98125	5.51831E-8
8.82545	-4.13823E-10	15.019	5.57215E-8
8.78595	6.40065E-10	15.0635	5.59592E-8
8.738799	-5.16921E-10	15.10085	5.62656E-8
8.69439	1.00234E-10	15.14035	5.68455E-8
8.64745	-4.43893E-10	15.18085	5.56756E-8
8.60885	-6.72999E-11	15.22475	5.62885E-8
8.565	6.30042E-11	15.27415	5.74355E-8
8.51555	2.14787E-10	15.31375	5.7119E-8
8.473	-3.65138E-10	15.36285	5.66622E-8
8.42565	8.9781E-10	15.4003	5.72221E-8
8.37525	-5.45697E-18	15.44395	5.74784E-8
8.33875	8.3051E-11	15.47975	5.71634E-8
8.29595	4.99738E-10	15.5231	5.73481E-8
8.24605	1.48919E-10	15.5614	5.86998E-8
8.2087001	-7.83256E-10	15.6045	5.84349E-8
8.16565	4.95442E-10	15.6541	5.86927E-8
8.1258	6.97342E-10	15.7013	5.77534E-8
8.0795	5.25512E-10	15.74105	5.79395E-8
8.03945	7.15956E-12	15.78335	5.66221E-8
7.99945	-8.24782E-10	15.82325	5.89461E-8
7.98875	4.69668E-10	15.8604	5.83276E-8
		15.9053	5.84636E-8
		15.943	5.86512E-8
		15.9803	5.88731E-8
		16.0236	5.96263E-8

## Sheet: Fig S2 (b)
Seebeck
0 T		3 T
Temperature (K)	Signal (μV/K)	Temperature (K)	Signal (μV/K)
9.81513	0.05555	7.98163	0.1502
10.05278	0.29688	8.12699	-0.0289
10.19678	0.16581	8.27368	0.1263
10.34211	0.1697	8.418	0.27676
10.48794	-0.20858	8.56348	-0.08597
10.63182	-0.04333	8.70966	0.17438
10.75392	0.21409	8.854703	-0.12573
10.92533	0.22804	9.00176	-0.10445
11.06995	-0.08533	9.14646	0.13085
11.21541	0.25522	9.29242	0.15855
11.35998	0.15152	9.43936	0.07417
11.50669	0.00966	9.585196	0.44964
11.65311	0.13377	9.73136	-0.35846
11.79884	-0.2681	9.87812	-0.51706
11.94409	0.26105	10.02566	1.09543
12.08862	0.16795	10.17193	1.55104
12.23569	-0.23899	10.31696	1.84146
12.38249	0.39716	10.46498	3.285495
12.52889	0.64925	10.61186	5.38116
12.67556	1.22633	10.76002	7.30325
12.82149	2.27184	10.90697	8.62051
12.96826	4.00114	11.05409	9.73947
13.11575	6.35866	11.20019	10.70196
13.26181	8.61777	11.34749	10.8553978
13.40793	10.15193	11.495197	11.49121
13.55571	11.08801	11.64246	11.69625
13.70395	11.77392	11.78951	11.81131
13.84947	11.99911	11.93678	12.00101
13.9952	12.36779	12.08474	12.14376
14.14326	12.74072	12.23293	12.58333
14.2911	12.91187	12.38075	12.706
14.43862	13.02901	12.52879	12.73211
14.58406	13.5936	12.67657	13.24949
14.73275	13.62142	12.82339	13.12107
14.88	13.92367	12.97184	13.68648
15.02776	14.09413	13.11883	13.95738
15.17496	14.53726	13.26768	13.87688
15.32257	14.49474	13.41636	14.47545
15.47036	14.86472	13.56269	14.36818
15.61803	14.71963	13.71145	14.70003
15.76612	15.31311	13.85942	14.70514
15.91355	15.25387	14.00809	14.62034
16.06192	15.66499	14.15645	15.06931
		14.30326	15.55039
		14.45413	15.32965
		14.60225	15.35942
		14.75107	15.34851
		14.89827	15.79874
		15.04713	16.11163
		15.19557	16.46857
		15.34345	16.20692
		15.49252	16.71452
		15.64053	16.79418
		15.78946	17.13702
		15.9391	16.81637
		16.08728	17.15681
--	--
--	--	--	--
--	--	--	--
--	--	--	--
--	--	--	--
--	--	--	--
--	--	--	--
--	--	--	--
--	--	--	--
--	--	--	--
--	--	--	--
--	--	--	--
--	--	--	--
--	--	--	--
--	--
--	--
--	--
--	--
--	--
--	--
--	--
--	--
--	--
--	--
--	--
--	--
--	--
--	--
--	--
--	--
--	--
--	--
--	--
--	--
--	--
--	--
--	--
--	--
--	--
--	--
--	--
--	--
--	--
--	--
--	--
--	--
--	--
--	--
--	--
--	--
--	--
--	--
--	--
--	--
--	--
--	--
--	--
--	--
--	--
--	--
--	--
--	--
--	--
--	--
--	--
--	--
--	--
--	--
--	--
--	--
--	--
--	--
--	--
--	--
--	--
--	--
--	--
--	--
--	--
--	--
--	--
--	--
--	--
--	--
--	--
--	--
--	--
--	--
--	--
--	--
--	--
--	--
--	--
--	--
--	--
--	--
--	--
--	--
--	--
--	--
--	--
--	--
--	--
--	--
--	--
--	--
--	--
--	--
--	--
--	--
--	--
--	--
--	--
--	--
--	--
--	--
--	--
--	--
--	--
--	--
--	--
--	--
--	--
--	--
--	--
--	--
--	--
--	--
--	--
--	--
--	--
--	--
--	--
--	--
--	--
--	--
--	--
--	--
--	--
--	--
--	--
--	--
--	--
--	--
--	--
--	--
--	--
--	--
--	--
--	--
--	--
--	--
--	--
--	--
--	--
--	--
--	--
--	--
--	--
--	--
--	--
--	--
--	--
--	--
--	--
--	--
--	--
--	--
--	--
--	--
--	--
--	--
--	--
--	--
--	--
--	--
--	--
--	--
--	--
--	--
--	--
--	--
--	--
--	--
--	--
--	--
--	--
--	--
--	--
--	--
--	--
--	--
--	--
--	--
--	--
--	--
--	--
--	--
--	--
--	--
--	--
--	--
--	--
--	--
--	--
--	--
--	--
--	--
--	--
--	--
--	--
--	--
--	--
--	--
--	--
--	--
--	--
--	--
--	--
--	--
--	--
--	--
--	--
--	--
--	--
--	--
--	--
--	--
--	--
--	--
--	--
--	--
--	--
--	--
--	--
--	--
--	--
--	--
--	--
--	--
--	--
--	--
--	--
--	--
--	--
--	--
--	--
--	--
--	--
--	--
--	--
--	--
--	--
--	--
--	--
--	--
--	--
--	--
--	--
--	--
--	--
--	--
--	--
--	--
--	--
--	--
--	--
--	--
--	--
--	--
--	--
--	--
--	--
--	--
--	--
--	--
--	--
--	--
--	--
--	--
--	--
--	--
--	--
--	--
--	--
--	--
--	--
--	--
--	--
--	--
--	--
--	--
--	--
--	--
--	--
--	--
--	--
--	--
--	--
--	--
--	--
--	--
--	--
--	--
--	--
--	--
--	--
--	--
--	--
--	--
--	--
--	--
--	--
--	--
--	--
--	--
--	--
--	--
--	--
--	--
--	--
--	--
--	--
--	--
--	--
--	--
--	--
--	--
--	--
--	--
--	--
--	--
--	--
--	--
--	--
--	--
--	--
--	--
--	--
--	--
--	--
--	--
--	--
--	--
--	--
--	--
--	--
--	--
--	--
--	--
--	--
--	--
--	--
--	--
--	--
--	--
--	--
--	--
--	--
--	--
--	--
--	--
--	--
--	--
--	--
--	--
--	--
--	--
--	--
--	--
--	--
--	--
--	--
--	--
--	--
--	--
--	--
--	--
--	--
--	--
--	--
--	--
--	--
--	--
--	--
--	--
--	--
--	--
--	--
--	--
--	--
--	--
--	--
--	--
--	--
--	--
--	--
--	--
--	--
--	--
--	--
--	--
--	--
--	--
--	--
--	--
--	--
--	--
--	--
--	--
--	--
--	--
--	--

## Sheet: Fig S2 (c)
Spontaneous Nernst
0 T		3 T
Temperature (K)	Signal (μV/K)	Temperature (K)	Signal (μV/K)
9.81653	0.10768	7.88386	-0.01826
10.05498	0.0985	8.02647	0.07742
10.19878	0.00848	8.16963	-0.0091
10.34311	0.02442	8.31252	0.05222
10.48894	-0.00776	8.45568	0.01739
10.63322	0.02683	8.59959	-0.02058
10.75302	0.05972	8.74377	-0.00156
10.92493	-0.01815	8.88806	-0.09174
11.06955	0.05815	9.03137	0.05001
11.21481	0.05037	9.17616	0.04428
11.35968	-0.01284	9.32005	-0.06005
11.50729	-0.0244	9.46458	0.23859
11.65291	0.04086	9.60979	0.48636
11.79834	0.04959	9.75369	0.55895
11.94369	0.14087	9.89865	0.83945
12.09072	0.22537	10.04489	0.9691
12.237	0.4714	10.1893	0.93886
12.382	0.51757	10.33526	0.92651
12.52899	0.46797	10.48003	0.82901
12.67586	0.45634	10.62678	0.54731
12.82159	0.51341	10.77232	0.19481
12.96856	0.34758	10.91733	0.06493
13.11365	0.13018	11.0637	-0.00849
13.26161	-0.06526	11.21038	-5.24466E-4
13.40853	-0.04951	11.35646	-0.10464
13.55541	-0.12996	11.50175	-0.04024
13.70215	-0.06345	11.64849	-0.08072
13.84937	-0.04427	11.79511	-7.36043E-4
13.9959	0	11.94256	0.02798
14.14346	-0.02433	12.0873	-0.04576
14.2914	0.05379	12.23409	-0.0132
14.43832	0.09988	12.38078	0.00113
14.58616	-0.01686	12.52761	0.00436
14.73175	0.08654	12.67518	-0.04314
14.8797	0.1687	12.82168	0.00117
15.02666	0.14782	12.96907	0.0346
15.17616	0.11966	13.1157	-0.02368
15.32307	0.18935	13.26254	-0.01147
15.47036	0.19877	13.41143	-4.03862E-4
15.61933	0.26573	13.55773	0.08023
15.76702	0.14195	13.70519	0.03669
15.91635	0.20438	13.85185	0.04156
16.06162	0.21583	13.99962	0
		14.14722	0.00903
		14.29475	0.13333
		14.44385	0.15852
		14.59103	0.15276
		14.73814	0.18849
		14.88574	0.19396
		15.03359	0.17253
		15.18135	0.20177
		15.32976	0.14517
		15.4779	0.2555
		15.62354	0.20489
		15.77428	0.32471
		15.92124	0.14539
		16.06959	0.21451

## Sheet: Fig S2 (d)
3 T
Temperature (K)	Signal (μV/K)
7.88386	0.00432
8.02647	0.00214
8.16963	0.02582
8.31252	-0.05959
8.45568	-0.0287
8.59959	0.00241
8.74377	-0.07125
8.88806	0.02074
9.03137	-0.01154
9.17616	-0.09878
9.32005	-0.0163
9.46458	-0.01897
9.60979	0.02877
9.75369	0.26769
9.89865	0.19014
10.04489	0.21426
10.1893	0.37859
10.33526	0.35984
10.48003	0.2381
10.62678	0.26082
10.77232	0.19151
10.91733	0.18044
11.0637	0.12772
11.21038	0.08241
11.35646	0.08032
11.50175	0.05997
11.64849	0.04609
11.79511	0.0141
11.94256	0.0425
12.0873	-0.04595
12.23409	0.01895
12.38078	-7.54421E-4
12.52761	0.02388
12.67518	-0.00329
12.82168	-0.0328
12.96907	0.05966
13.1157	0.02101
13.26254	0.06834
13.41143	0.06829
13.55773	0.01805
13.70519	0.04677
13.85185	0.07512
13.99962	-0.03571
14.14722	-0.00375
14.29475	0.03378
14.44385	-0.03209
14.59103	0.04908
14.73814	0.02879
14.88574	0.0174
15.03359	-0.01342
15.18135	0.06248
15.32976	0.01174
15.4779	0.01874
15.62354	0.05687
15.77428	-0.0528
15.92124	0.06756
16.06959	0.11661
